# Supplementary material for: Investigating the Cellular Responses to Combined Nisin and Urolithin B Treatment (7:3) in HKB-11 Lymphoma Cells
Source: Int J Mol Sci. 2025 Jul 30;26(15):7369. doi: 10.3390/ijms26157369 (PMC12347767; doi:10.3390/ijms26157369)
Supplement: Supplementary file 1 [file ijms-26-07369-s001.zip]

Archive with 1 entries (1 files):
- ijms-3758338-supplementary.xlsx
