# Supplementary material for: Investigating the Cellular Responses to Combined Nisin and Urolithin B Treatment (7:3) in HKB-11 Lymphoma Cells
Source: Int J Mol Sci. 2025 Jul 30;26(15):7369. doi: 10.3390/ijms26157369 (PMC12347767; doi:10.3390/ijms26157369)
Supplement: Supplementary file 1 [file ijms-26-07369-s001.zip › ijms-3758338-supplementary.xlsx]

## Sheet: Metadata
PAPER tile	Investigating the cellular Responses to Combined Nisin and Urolithin B Treatment (7:3) in HKB-11 Lymphoma Cells
Authors and affiliation	Ahmad K. Al-Khazaleh 1,*, Muhammad A. Alsherbiny 2,3, Dennis Chang 1, Gerald Münch 4, and Deep Jyoti Bhuyan 1, 5*
	1 NICM Health Research Institute, Western Sydney University, Penrith, NSW 2751, Australia
	2 Pharmacognosy Department, Faculty of Pharmacy, Cairo University, Cairo 11562, Egypt
	3 Freedman Foundation Metabolomics Facility, Innovation Centre, Victor Chang Cardiac Research Institute, Sydney, NSW 2010, Australia
	4 Pharmacology Unit, School of Medicine, Western Sydney University, Campbelltown, NSW 2560, Australia
	5 School of Science, Western Sydney University, Penrith, NSW 2751, Australia
			Descriptions of the supplementary S1-S5 and columns
			Table S1 Candidate protein list of each compared pair of conidition at abs log2FC ≥ 0.58 and Q ≤ 0.05 (highlighed yellow) where the comparison of interest could be filtered from the first column (Green highlight)
			Table S2 IPA generated report comparing Nisin_5600 μm vs Control
			Table S3 IPA generated report comparing Urolitin B 150 μm vs Control
			Table S4 IPA generated report comparing the combo vs monotreatments
			Table S5 Protein abunadance across samples

## Sheet: Table S1
Table S1 Candidate protein list of each compared pair of conidition at abs log2FC ≥ 0.58 and Q ≤ 0.05 (highlighed yellow) where the comparison of interest could be filtered from the first column (Green highlight)
Comparison (group1/group2)	Group	ProteinGroups	Log2FC	Absolute AVG Log2 Ratio	Pvalue	Qvalue	# of Ratios	UniProtIds	Genes	ProteinDescriptions	ProteinNames	# Unique Total Peptides	% Change	Ratio	Condition Numerator	Condition Denominator	GO Cellular Component	GO Molecular Function	GO Biological Process
N:UB_7:3 / Nisin_5.6 + UB_0.15	P04183	P04183	2.27218	2.27218	3.46422e-08	1.4051e-06	14	P04183	TK1	Thymidine kinase, cytosolic	KITH_HUMAN	8	383.053	4.83053	N:UB_7:3	Nisin_5.6 + UB_0.15	cytosol	thymidine kinase activity,protein binding,ATP binding,zinc ion binding,nucleoside kinase activity,identical protein binding	nucleobase-containing compound metabolic process,DNA metabolic process,deoxyribonucleoside monophosphate biosynthetic process,nucleotide biosynthetic process,phosphorylation,pyrimidine nucleoside salvage,thymidine metabolic process,protein homotetramerization,DNA biosynthetic process
N:UB_7:3 / Nisin_5.6 + UB_0.15	P23142	P23142	2.23107	2.23107	0.000469761	0.00151285	18	P23142	FBLN1	Fibulin-1	FBLN1_HUMAN	11	369.483	4.69483	N:UB_7:3	Nisin_5.6 + UB_0.15	extracellular region,proteinaceous extracellular matrix,basement membrane,extracellular space,extracellular exosome,elastic fiber,fibrinogen complex,extracellular matrix	fibronectin binding,extracellular matrix structural constituent,calcium ion binding,protein C-terminus binding,peptidase activator activity,identical protein binding,macromolecular complex binding,fibrinogen binding	negative regulation of protein phosphorylation,negative regulation of cell adhesion,embryo implantation,positive regulation of peptidase activity,viral process,extracellular matrix organization,negative regulation of ERK1 and ERK2 cascade,blood coagulation, fibrin clot formation,negative regulation of substrate adhesion-dependent cell spreading,negative regulation of cell motility,negative regula…
N:UB_7:3 / Nisin_5.6 + UB_0.15	Q96QD8	Q96QD8	2.16181	2.16181	0.0115816	0.0152823	13	Q96QD8	SLC38A2	Sodium-coupled neutral amino acid symporter 2	S38A2_HUMAN	3	347.475	4.47475	N:UB_7:3	Nisin_5.6 + UB_0.15	plasma membrane,integral component of plasma membrane,brush border,axon,dendrite,sarcolemma,neuronal cell body	protein binding,amino acid transmembrane transporter activity,L-glutamine transmembrane transporter activity,symporter activity	amino acid transmembrane transport,sodium ion transport,amino acid transport,glutamine transport,female pregnancy,glutamate secretion,cerebral cortex development,glycine betaine transport,alanine transport,cellular response to amino acid starvation,cellular response to mechanical stimulus
N:UB_7:3 / Nisin_5.6 + UB_0.15	O76021	O76021	2.01722	2.01722	5.45494e-09	3.5548e-07	18	O76021	RSL1D1	Ribosomal L1 domain-containing protein 1	RL1D1_HUMAN	11	304.803	4.04803	N:UB_7:3	Nisin_5.6 + UB_0.15	nucleolus,membrane,90S preribosome,cytosolic large ribosomal subunit	RNA binding,mRNA 3'-UTR binding,cadherin binding,mRNA 5'-UTR binding	maturation of LSU-rRNA,osteoblast differentiation,regulation of protein localization,regulation of apoptotic process,regulation of cellular senescence,translation
N:UB_7:3 / Nisin_5.6 + UB_0.15	P02760	P02760	1.6385	1.6385	0.040965	0.0383013	18	P02760	AMBP	Protein AMBP	AMBP_HUMAN	1	211.342	3.11342	N:UB_7:3	Nisin_5.6 + UB_0.15	extracellular region,extracellular space,plasma membrane,cell surface,extracellular matrix,intracellular membrane-bounded organelle,extracellular exosome,blood microparticle	serine-type endopeptidase inhibitor activity,protein binding,calcium channel inhibitor activity,IgA binding,heme binding,protein homodimerization activity,calcium oxalate binding	receptor-mediated endocytosis,cell adhesion,female pregnancy,negative regulation of endopeptidase activity,viral process,protein-chromophore linkage,protein catabolic process,heme catabolic process,negative regulation of JNK cascade,negative regulation of immune response
N:UB_7:3 / Nisin_5.6 + UB_0.15	P35443	P35443	1.63075	1.63075	0.0308721	0.0311028	18	P35443	THBS4	Thrombospondin-4	TSP4_HUMAN	8	209.673	3.09673	N:UB_7:3	Nisin_5.6 + UB_0.15	extracellular region,basement membrane,extracellular space,endoplasmic reticulum,sarcoplasmic reticulum,extracellular matrix,extracellular exosome	integrin binding,calcium ion binding,protein binding,growth factor activity,heparin binding	positive regulation of endothelial cell proliferation,response to unfolded protein,regulation of receptor activity,negative regulation of angiogenesis,extracellular matrix organization,regulation of tissue remodeling,response to endoplasmic reticulum stress,behavioral response to pain,tissue remodeling,positive regulation of peptidyl-tyrosine phosphorylation,myoblast migration,positive regulation…
N:UB_7:3 / Nisin_5.6 + UB_0.15	P05546	P05546	1.61657	1.61657	0.0253521	0.0270085	18	P05546	SERPIND1	Heparin cofactor 2	HEP2_HUMAN	2	206.644	3.06644	N:UB_7:3	Nisin_5.6 + UB_0.15	extracellular region,extracellular space,endoplasmic reticulum lumen,extracellular exosome	endopeptidase inhibitor activity,serine-type endopeptidase inhibitor activity,heparin binding	chemotaxis,blood coagulation,negative regulation of endopeptidase activity,post-translational protein modification,cellular protein metabolic process
N:UB_7:3 / Nisin_5.6 + UB_0.15	P19823	P19823	1.60208	1.60208	0.0268709	0.028145	18	P19823	ITIH2	Inter-alpha-trypsin inhibitor heavy chain H2	ITIH2_HUMAN	10	203.582	3.03582	N:UB_7:3	Nisin_5.6 + UB_0.15	extracellular region,endoplasmic reticulum lumen,extracellular exosome,blood microparticle	endopeptidase inhibitor activity,serine-type endopeptidase inhibitor activity	negative regulation of endopeptidase activity,hyaluronan metabolic process,post-translational protein modification,cellular protein metabolic process
N:UB_7:3 / Nisin_5.6 + UB_0.15	P02647	P02647	1.57447	1.57447	0.0253231	0.0269835	18	P02647	APOA1	Apolipoprotein A-I	APOA1_HUMAN	2	197.826	2.97826	N:UB_7:3	Nisin_5.6 + UB_0.15	extracellular region,extracellular space,nucleus,early endosome,endoplasmic reticulum lumen,cytosol,plasma membrane,cell surface,endocytic vesicle,extracellular matrix,cytoplasmic vesicle,very-low-density lipoprotein particle,low-density lipoprotein particle,intermediate-density lipoprotein particle,high-density lipoprotein particle,discoidal high-density lipoprotein particle,spherical high-densi…	beta-amyloid binding,protein binding,phospholipid binding,phospholipid transporter activity,high-density lipoprotein particle binding,cholesterol binding,cholesterol transporter activity,enzyme binding,heat shock protein binding,phosphatidylcholine binding,apolipoprotein receptor binding,apolipoprotein A-I receptor binding,identical protein binding,chemorepellent activity,lipase inhibitor activit…	retinoid metabolic process,regulation of protein phosphorylation,endothelial cell proliferation,platelet degranulation,negative regulation of cytokine secretion involved in immune response,phosphatidylcholine biosynthetic process,cholesterol biosynthetic process,receptor-mediated endocytosis,G-protein coupled receptor signaling pathway,integrin-mediated signaling pathway,response to nutrient,chol…
N:UB_7:3 / Nisin_5.6 + UB_0.15	Q9H6E4	Q9H6E4	1.56451	1.56451	0.0185154	0.0214708	16	Q9H6E4	CCDC134	Coiled-coil domain-containing protein 134	CC134_HUMAN	1	195.777	2.95777	N:UB_7:3	Nisin_5.6 + UB_0.15	extracellular region,nucleus,endoplasmic reticulum,membrane	protein binding
N:UB_7:3 / Nisin_5.6 + UB_0.15	Q06033	Q06033	1.52853	1.52853	0.0397029	0.0374285	18	Q06033	ITIH3	Inter-alpha-trypsin inhibitor heavy chain H3	ITIH3_HUMAN	5	188.491	2.88491	N:UB_7:3	Nisin_5.6 + UB_0.15	extracellular region,platelet dense granule lumen,extracellular exosome	endopeptidase inhibitor activity,serine-type endopeptidase inhibitor activity	platelet degranulation,negative regulation of endopeptidase activity,hyaluronan metabolic process
N:UB_7:3 / Nisin_5.6 + UB_0.15	P02771	P02771	1.51074	1.51074	0.0482043	0.0431716	18	P02771	AFP	Alpha-fetoprotein	FETA_HUMAN	4	184.956	2.84956	N:UB_7:3	Nisin_5.6 + UB_0.15	extracellular space,endoplasmic reticulum lumen	protein binding,metal ion binding	ovulation from ovarian follicle,progesterone metabolic process,post-translational protein modification,cellular protein metabolic process,SMAD protein signal transduction
N:UB_7:3 / Nisin_5.6 + UB_0.15	P01023	P01023	1.45	1.45	0.0365653	0.0352744	18	P01023	A2M	Alpha-2-macroglobulin	A2MG_HUMAN	9	173.208	2.73208	N:UB_7:3	Nisin_5.6 + UB_0.15	extracellular region,cytosol,platelet alpha granule lumen,extracellular exosome,blood microparticle	protease binding,serine-type endopeptidase inhibitor activity,GTPase activator activity,receptor binding,protein binding,growth factor binding,enzyme binding,interleukin-8 binding,interleukin-1 binding,tumor necrosis factor binding,calcium-dependent protein binding	negative regulation of complement activation, lectin pathway,platelet degranulation,blood coagulation, intrinsic pathway,negative regulation of endopeptidase activity,extracellular matrix disassembly,positive regulation of GTPase activity,stem cell differentiation,regulation of small GTPase mediated signal transduction
N:UB_7:3 / Nisin_5.6 + UB_0.15	P00734	P00734	1.44406	1.44406	0.0213168	0.0237923	18	P00734	F2	Prothrombin	THRB_HUMAN	9	172.086	2.72086	N:UB_7:3	Nisin_5.6 + UB_0.15	extracellular region,extracellular space,endoplasmic reticulum lumen,Golgi lumen,plasma membrane,extracellular exosome,blood microparticle,external side of plasma membrane	lipopolysaccharide binding,serine-type endopeptidase activity,receptor binding,calcium ion binding,protein binding,growth factor activity,heparin binding,thrombospondin receptor activity	positive regulation of protein phosphorylation,signal peptide processing,proteolysis,ER to Golgi vesicle-mediated transport,acute-phase response,cell surface receptor signaling pathway,G-protein coupled receptor signaling pathway,multicellular organism development,blood coagulation,blood coagulation, intrinsic pathway,positive regulation of cell proliferation,regulation of cell shape,response to …
N:UB_7:3 / Nisin_5.6 + UB_0.15	P68366	P68366	1.3768	1.3768	0.0228166	0.0249924	18	P68366	TUBA4A	Tubulin alpha-4A chain	TBA4A_HUMAN	4	159.692	2.59692	N:UB_7:3	Nisin_5.6 + UB_0.15	extracellular region,cytosol,cytoskeleton,microtubule,microtubule cytoskeleton,extracellular exosome,cytoplasm	GTPase activity,structural constituent of cytoskeleton,protein binding,GTP binding,protein kinase binding	G2/M transition of mitotic cell cycle,platelet degranulation,cytoskeleton organization,microtubule-based process,regulation of G2/M transition of mitotic cell cycle,ciliary basal body docking,mitotic cell cycle,microtubule cytoskeleton organization
N:UB_7:3 / Nisin_5.6 + UB_0.15	P01024	P01024	1.36695	1.36695	0.0349812	0.0341361	18	P01024	C3	Complement C3	CO3_HUMAN	12	157.925	2.57925	N:UB_7:3	Nisin_5.6 + UB_0.15	extracellular region,extracellular space,endoplasmic reticulum lumen,plasma membrane,macromolecular complex,secretory granule lumen,azurophil granule lumen,extracellular exosome,blood microparticle	serine-type endopeptidase activity,endopeptidase inhibitor activity,receptor binding,protein binding,C5L2 anaphylatoxin chemotactic receptor binding	positive regulation of type IIa hypersensitivity,positive regulation of protein phosphorylation,positive regulation of activation of membrane attack complex,proteolysis,fatty acid metabolic process,phagocytosis, engulfment,inflammatory response,immune response,complement activation,complement activation, alternative pathway,complement activation, classical pathway,signal transduction,G-protein co…
N:UB_7:3 / Nisin_5.6 + UB_0.15	P0C0L4	P0C0L4	1.35424	1.35424	0.0179371	0.0209718	18	P0C0L4	C4A	Complement C4-A	CO4A_HUMAN	7	155.662	2.55662	N:UB_7:3	Nisin_5.6 + UB_0.15	extracellular region,extracellular space,endoplasmic reticulum lumen,plasma membrane,cell junction,axon,dendrite,neuronal cell body,synapse,extracellular exosome,blood microparticle	complement component C1q binding,serine-type endopeptidase activity,endopeptidase inhibitor activity	proteolysis,inflammatory response,complement activation,complement activation, classical pathway,negative regulation of endopeptidase activity,regulation of complement activation,post-translational protein modification,cellular protein metabolic process,innate immune response,positive regulation of apoptotic cell clearance
N:UB_7:3 / Nisin_5.6 + UB_0.15	P01031	P01031	1.34506	1.34506	0.00301953	0.00575547	18	P01031	C5	Complement C5	CO5_HUMAN	7	154.041	2.54041	N:UB_7:3	Nisin_5.6 + UB_0.15	extracellular region,membrane attack complex,extracellular space,extracellular exosome	endopeptidase inhibitor activity,receptor binding,protein binding,chemokine activity	activation of MAPK activity,in utero embryonic development,chemotaxis,inflammatory response,complement activation,complement activation, alternative pathway,complement activation, classical pathway,cell surface receptor signaling pathway,G-protein coupled receptor signaling pathway,positive regulation of vascular endothelial growth factor production,negative regulation of macrophage chemotaxis,ne…
N:UB_7:3 / Nisin_5.6 + UB_0.15	Q15063	Q15063	1.29673	1.29673	0.0320936	0.0320345	16	Q15063	POSTN	Periostin	POSTN_HUMAN	5	145.671	2.45671	N:UB_7:3	Nisin_5.6 + UB_0.15	proteinaceous extracellular matrix,extracellular space,trans-Golgi network,extracellular matrix,neuromuscular junction	protein binding,heparin binding,metal ion binding,cell adhesion molecule binding	skeletal system development,response to hypoxia,negative regulation of cell-matrix adhesion,regulation of systemic arterial blood pressure,cell adhesion,regulation of Notch signaling pathway,response to mechanical stimulus,response to muscle activity,positive regulation of smooth muscle cell migration,extracellular matrix organization,response to estradiol,cellular response to fibroblast growth f…
N:UB_7:3 / Nisin_5.6 + UB_0.15	O15050	O15050	1.28578	1.28578	0.0109396	0.0146395	16	O15050	TRANK1	TPR and ankyrin repeat-containing protein 1	TRNK1_HUMAN	1	143.814	2.43814	N:UB_7:3	Nisin_5.6 + UB_0.15
N:UB_7:3 / Nisin_5.6 + UB_0.15	P06865	P06865	1.28331	1.28331	0.0512841	0.0451542	18	P06865	HEXA	Beta-hexosaminidase subunit alpha	HEXA_HUMAN	4	143.396	2.43396	N:UB_7:3	Nisin_5.6 + UB_0.15	membrane,azurophil granule,lysosomal lumen,extracellular exosome	beta-N-acetylhexosaminidase activity,protein binding,acetylglucosaminyltransferase activity,protein heterodimerization activity,Requires Ontology	carbohydrate metabolic process,glycosaminoglycan biosynthetic process,glycosphingolipid metabolic process,chondroitin sulfate catabolic process,hyaluronan catabolic process,keratan sulfate catabolic process
N:UB_7:3 / Nisin_5.6 + UB_0.15	Q9BX40	Q9BX40	1.2654	1.2654	0.00717426	0.010765	8	Q9BX40	LSM14B	Protein LSM14 homolog B	LS14B_HUMAN	1	140.394	2.40394	N:UB_7:3	Nisin_5.6 + UB_0.15	intracellular ribonucleoprotein complex	RNA binding	regulation of translation,multicellular organism development
N:UB_7:3 / Nisin_5.6 + UB_0.15	Q15050	Q15050	1.26087	1.26087	2.38209e-05	0.000173943	18	Q15050	RRS1	Ribosome biogenesis regulatory protein homolog	RRS1_HUMAN	5	139.64	2.3964	N:UB_7:3	Nisin_5.6 + UB_0.15	condensed nuclear chromosome,fibrillar center,nucleus,nucleolus,endoplasmic reticulum,preribosome, large subunit precursor	RNA binding,protein binding,5S rRNA binding	ribosomal large subunit assembly,ribosomal large subunit export from nucleus,endonucleolytic cleavage in ITS1 to separate SSU-rRNA from 5.8S rRNA and LSU-rRNA from tricistronic rRNA transcript (SSU-rRNA, 5.8S rRNA, LSU-rRNA),hematopoietic progenitor cell differentiation,mitotic metaphase plate congression,ribosomal large subunit biogenesis,regulation of signal transduction by p53 class mediator,p…
N:UB_7:3 / Nisin_5.6 + UB_0.15	Q96AC1	Q96AC1	1.25575	1.25575	0.0572169	0.0489429	16	Q96AC1	FERMT2	Fermitin family homolog 2	FERM2_HUMAN	5	138.792	2.38792	N:UB_7:3	Nisin_5.6 + UB_0.15	stress fiber,nucleus,nucleoplasm,cytoplasm,cytosol,focal adhesion,cell cortex,cell surface,extrinsic component of cytoplasmic side of plasma membrane,lamellipodium membrane,I band,filamentous actin	protein binding,phosphatidylinositol-3,4,5-trisphosphate binding	cell-matrix adhesion,transforming growth factor beta receptor signaling pathway,integrin-mediated signaling pathway,regulation of cell shape,Wnt signaling pathway,integrin activation,cell junction assembly,substrate adhesion-dependent cell spreading,focal adhesion assembly,protein localization to membrane
N:UB_7:3 / Nisin_5.6 + UB_0.15	P36955	P36955	1.25017	1.25017	0.0406172	0.0380579	18	P36955	SERPINF1	Pigment epithelium-derived factor	PEDF_HUMAN	3	137.87	2.3787	N:UB_7:3	Nisin_5.6 + UB_0.15	extracellular region,basement membrane,extracellular space,melanosome,axon hillock,perinuclear region of cytoplasm,extracellular exosome,extracellular matrix	serine-type endopeptidase inhibitor activity,protein binding	kidney development,multicellular organism development,aging,short-term memory,cell proliferation,response to acidic pH,negative regulation of endothelial cell migration,negative regulation of gene expression,negative regulation of endopeptidase activity,positive regulation of neuron projection development,negative regulation of angiogenesis,ovulation cycle,response to arsenic-containing substance…
N:UB_7:3 / Nisin_5.6 + UB_0.15	Q9Y240	Q9Y240	1.22505	1.22505	0.00390417	0.00693248	18	Q9Y240	CLEC11A	C-type lectin domain family 11 member A	CLC11_HUMAN	3	133.764	2.33764	N:UB_7:3	Nisin_5.6 + UB_0.15	extracellular region,extracellular space,cytoplasm	growth factor activity,carbohydrate binding	ossification,positive regulation of cell proliferation,regulation of receptor activity
N:UB_7:3 / Nisin_5.6 + UB_0.15	O00400	O00400	1.22129	1.22129	0.00396895	0.00701874	12	O00400	SLC33A1	Acetyl-coenzyme A transporter 1	ACATN_HUMAN	3	133.154	2.33154	N:UB_7:3	Nisin_5.6 + UB_0.15	Golgi membrane,endoplasmic reticulum membrane,integral component of plasma membrane,membrane	acetyl-CoA transporter activity,solute:proton symporter activity	acetyl-CoA transport,BMP signaling pathway,transmembrane transport,SMAD protein signal transduction,hydrogen ion transmembrane transport,transport
N:UB_7:3 / Nisin_5.6 + UB_0.15	P07996	P07996	1.21203	1.21203	0.00509155	0.00841489	16	P07996	THBS1	Thrombospondin-1	TSP1_HUMAN	19	131.663	2.31663	N:UB_7:3	Nisin_5.6 + UB_0.15	extracellular region,fibrinogen complex,extracellular space,endoplasmic reticulum,endoplasmic reticulum lumen,external side of plasma membrane,cell surface,sarcoplasmic reticulum,secretory granule,extracellular matrix,platelet alpha granule,platelet alpha granule lumen,extracellular exosome	phosphatidylserine binding,fibronectin binding,integrin binding,calcium ion binding,protein binding,heparin binding,fibroblast growth factor binding,low-density lipoprotein particle binding,identical protein binding,laminin binding,proteoglycan binding,transforming growth factor beta binding,fibrinogen binding,collagen V binding	activation of MAPK activity,response to hypoxia,negative regulation of endothelial cell proliferation,negative regulation of cell-matrix adhesion,sprouting angiogenesis,chronic inflammatory response,platelet degranulation,negative regulation of antigen processing and presentation of peptide or polysaccharide antigen via MHC class II,negative regulation of dendritic cell antigen processing and pre…
N:UB_7:3 / Nisin_5.6 + UB_0.15	Q9H9B1	Q9H9B1	1.20461	1.20461	0.0351194	0.0342249	18	Q9H9B1	EHMT1	Histone-lysine N-methyltransferase EHMT1	EHMT1_HUMAN	3	130.475	2.30475	N:UB_7:3	Nisin_5.6 + UB_0.15	nucleus,nucleoplasm,chromosome,nuclear body	p53 binding,protein binding,methyltransferase activity,zinc ion binding,protein-lysine N-methyltransferase activity,histone-lysine N-methyltransferase activity,histone methyltransferase activity (H3-K9 specific),histone methyltransferase activity (H3-K27 specific),C2H2 zinc finger domain binding	negative regulation of transcription from RNA polymerase II promoter,DNA methylation,chromatin organization,embryo development,histone methylation,peptidyl-lysine monomethylation,peptidyl-lysine dimethylation,negative regulation of transcription, DNA-templated,histone H3-K9 methylation,response to fungicide,negative regulation of G0 to G1 transition,histone H3-K27 methylation,regulation of signal…
N:UB_7:3 / Nisin_5.6 + UB_0.15	Q8WUD4	Q8WUD4	1.19584	1.19584	0.0207542	0.0233428	12	Q8WUD4	CCDC12	Coiled-coil domain-containing protein 12	CCD12_HUMAN	2	129.079	2.29079	N:UB_7:3	Nisin_5.6 + UB_0.15		protein binding
N:UB_7:3 / Nisin_5.6 + UB_0.15	Q99848	Q99848	1.1947	1.1947	0.0216141	0.0240157	16	Q99848	EBNA1BP2	Probable rRNA-processing protein EBP2	EBP2_HUMAN	8	128.898	2.28898	N:UB_7:3	Nisin_5.6 + UB_0.15	nucleus,nucleolus,preribosome, large subunit precursor,nuclear periphery	RNA binding,protein binding	rRNA processing,ribosomal large subunit biogenesis
N:UB_7:3 / Nisin_5.6 + UB_0.15	P01008	P01008	1.1729	1.1729	0.00837386	0.0120348	18	P01008	SERPINC1	Antithrombin-III	ANT3_HUMAN	8	125.465	2.25465	N:UB_7:3	Nisin_5.6 + UB_0.15	extracellular region,extracellular space,endoplasmic reticulum lumen,plasma membrane,extracellular exosome,blood microparticle	protease binding,serine-type endopeptidase inhibitor activity,protein binding,heparin binding,identical protein binding	acute inflammatory response to antigenic stimulus,response to nutrient,lactation,blood coagulation,negative regulation of endopeptidase activity,post-translational protein modification,cellular protein metabolic process,regulation of blood coagulation, intrinsic pathway
N:UB_7:3 / Nisin_5.6 + UB_0.15	P05543	P05543	1.16447	1.16447	0.0245133	0.0263301	18	P05543	SERPINA7	Thyroxine-binding globulin	THBG_HUMAN	3	124.151	2.24151	N:UB_7:3	Nisin_5.6 + UB_0.15	extracellular region,extracellular space,extracellular exosome	serine-type endopeptidase inhibitor activity	negative regulation of endopeptidase activity,thyroid hormone transport
N:UB_7:3 / Nisin_5.6 + UB_0.15	P22352	P22352	1.15931	1.15931	0.0032062	0.00601258	18	P22352	GPX3	Glutathione peroxidase 3	GPX3_HUMAN	2	123.351	2.23351	N:UB_7:3	Nisin_5.6 + UB_0.15	extracellular region,extracellular space,extracellular exosome	glutathione peroxidase activity,protein binding,transcription factor binding,selenium binding	response to lipid hydroperoxide,cellular response to oxidative stress,hydrogen peroxide catabolic process,protein homotetramerization,oxidation-reduction process,cellular oxidant detoxification
N:UB_7:3 / Nisin_5.6 + UB_0.15	P39687	P39687	1.15062	1.15062	0.0183457	0.0213221	18	P39687	ANP32A	Acidic leucine-rich nuclear phosphoprotein 32 family member A	AN32A_HUMAN	10	122.01	2.2201	N:UB_7:3	Nisin_5.6 + UB_0.15	nucleus,nucleoplasm,cytoplasm,endoplasmic reticulum,perinuclear region of cytoplasm	RNA binding,protein binding,histone binding	transcription, DNA-templated,regulation of transcription, DNA-templated,nucleocytoplasmic transport,intracellular signal transduction,regulation of apoptotic process,regulation of mRNA stability,nucleosome assembly,histone exchange,chromatin remodeling
N:UB_7:3 / Nisin_5.6 + UB_0.15	O95445	O95445	1.14608	1.14608	0.012691	0.0163079	18	O95445	APOM	Apolipoprotein M	APOM_HUMAN	3	121.312	2.21312	N:UB_7:3	Nisin_5.6 + UB_0.15	extracellular region,integral component of plasma membrane,very-low-density lipoprotein particle,low-density lipoprotein particle,high-density lipoprotein particle,discoidal high-density lipoprotein particle,spherical high-density lipoprotein particle,extracellular exosome	lipid transporter activity,phospholipid binding,antioxidant activity	retinoid metabolic process,response to glucose,cholesterol efflux,high-density lipoprotein particle remodeling,high-density lipoprotein particle assembly,high-density lipoprotein particle clearance,negative regulation of plasma lipoprotein particle oxidation,lipoprotein metabolic process,cholesterol homeostasis,reverse cholesterol transport,cellular oxidant detoxification
N:UB_7:3 / Nisin_5.6 + UB_0.15	Q9H936	Q9H936	1.14165	1.14165	0.0159427	0.0192407	14	Q9H936	SLC25A22	Mitochondrial glutamate carrier 1	GHC1_HUMAN	3	120.633	2.20633	N:UB_7:3	Nisin_5.6 + UB_0.15	mitochondrial inner membrane,integral component of membrane	hydrogen:amino acid symporter activity,L-glutamate transmembrane transporter activity,high-affinity glutamate transmembrane transporter activity,transmembrane transporter activity	ion transport,mitochondrial transport,L-glutamate transport,hydrogen ion transmembrane transport,L-glutamate transmembrane transport
N:UB_7:3 / Nisin_5.6 + UB_0.15	P04114	P04114	1.11028	1.11028	0.0419867	0.0390058	18	P04114	APOB	Apolipoprotein B-100	APOB_HUMAN	13	115.887	2.15887	N:UB_7:3	Nisin_5.6 + UB_0.15	extracellular region,extracellular space,cytoplasm,early endosome,endoplasmic reticulum lumen,endoplasmic reticulum membrane,smooth endoplasmic reticulum,cytosol,plasma membrane,endosome membrane,clathrin-coated endocytic vesicle membrane,endosome lumen,mature chylomicron,chylomicron remnant,very-low-density lipoprotein particle,low-density lipoprotein particle,intermediate-density lipoprotein pa…	protein binding,phospholipid binding,heparin binding,cholesterol transporter activity,lipase binding,low-density lipoprotein particle receptor binding	retinoid metabolic process,in utero embryonic development,toll-like receptor signaling pathway,triglyceride mobilization,receptor-mediated endocytosis,spermatogenesis,nervous system development,cholesterol metabolic process,fertilization,response to virus,response to carbohydrate,post-embryonic development,response to selenium ion,positive regulation of gene expression,positive regulation of macr…
N:UB_7:3 / Nisin_5.6 + UB_0.15	A0MZ66	A0MZ66	1.10311	1.10311	0.0324748	0.0323145	5	A0MZ66	SHTN1	Shootin-1	SHOT1_HUMAN	2	114.818	2.14818	N:UB_7:3	Nisin_5.6 + UB_0.15	cytoplasm,microtubule,microtubule associated complex,microtubule cytoskeleton,lamellipodium,filopodium,axon,growth cone,cell leading edge,perikaryon,axonal growth cone,perinuclear region of cytoplasm	protein binding,kinesin binding,cadherin binding,actin filament binding	substrate-dependent cell migration, cell extension,Ras protein signal transduction,axonogenesis,Cdc42 protein signal transduction,netrin-activated signaling pathway,positive regulation of axon extension,neuron projection morphogenesis,cytoplasmic actin-based contraction involved in cell motility,endoplasmic reticulum polarization,actin filament bundle retrograde transport,regulation of establishm…
N:UB_7:3 / Nisin_5.6 + UB_0.15	P00488	P00488	1.07289	1.07289	0.00526431	0.00863545	18	P00488	F13A1	Coagulation factor XIII A chain	F13A_HUMAN	4	110.365	2.10365	N:UB_7:3	Nisin_5.6 + UB_0.15	extracellular region,platelet alpha granule lumen,blood microparticle	protein-glutamine gamma-glutamyltransferase activity,metal ion binding	platelet degranulation,blood coagulation,peptide cross-linking,cytokine-mediated signaling pathway,blood coagulation, fibrin clot formation
N:UB_7:3 / Nisin_5.6 + UB_0.15	Q92794	Q92794	1.00135	1.00135	0.0313965	0.0314876	16	Q92794	KAT6A	Histone acetyltransferase KAT6A	KAT6A_HUMAN	1	100.187	2.00187	N:UB_7:3	Nisin_5.6 + UB_0.15	nucleosome,nucleus,nucleoplasm,nucleolus,cytosol,PML body,nuclear speck,MOZ/MORF histone acetyltransferase complex	DNA binding,transcription coactivator activity,histone acetyltransferase activity,protein binding,transcription factor binding,zinc ion binding,acetyltransferase activity	DNA packaging,nucleosome assembly,transcription, DNA-templated,protein acetylation,histone acetylation,myeloid cell differentiation,histone H3 acetylation,negative regulation of transcription, DNA-templated,positive regulation of transcription, DNA-templated,cellular senescence,regulation of signal transduction by p53 class mediator
N:UB_7:3 / Nisin_5.6 + UB_0.15	C9JLW8	C9JLW8	0.998302	0.998302	0.000317388	0.00114821	18	C9JLW8	MCRIP1	Mapk-regulated corepressor-interacting protein 1	MCRI1_HUMAN	3	99.7648	1.99765	N:UB_7:3	Nisin_5.6 + UB_0.15	nucleus,cytoplasm,cytoplasmic stress granule	protein binding	regulation of epithelial to mesenchymal transition,signal transduction
N:UB_7:3 / Nisin_5.6 + UB_0.15	P02753	P02753	0.994265	0.994265	0.0510468	0.0449818	18	P02753	RBP4	Retinol-binding protein 4	RET4_HUMAN	3	99.2066	1.99207	N:UB_7:3	Nisin_5.6 + UB_0.15	extracellular region,extracellular space,cytosol,extracellular exosome	protein binding,retinal binding,retinol binding,retinol transporter activity,protein heterodimerization activity	retinoid metabolic process,eye development,gluconeogenesis,heart development,visual perception,maintenance of gastrointestinal epithelium,lung development,positive regulation of insulin secretion,response to retinoic acid,retinol transport,retinol metabolic process,glucose homeostasis,response to ethanol,embryonic organ morphogenesis,embryonic skeletal system development,cardiac muscle tissue dev…
N:UB_7:3 / Nisin_5.6 + UB_0.15	P05160	P05160	0.962131	0.962131	0.0229581	0.025094	12	P05160	F13B	Coagulation factor XIII B chain	F13B_HUMAN	1	94.8185	1.94819	N:UB_7:3	Nisin_5.6 + UB_0.15	extracellular region		blood coagulation
N:UB_7:3 / Nisin_5.6 + UB_0.15	Q9Y3A3	Q9Y3A3	0.924155	0.924155	0.0326278	0.0324321	18	Q9Y3A3	MOB4	MOB-like protein phocein	PHOCN_HUMAN	5	89.7573	1.89757	N:UB_7:3	Nisin_5.6 + UB_0.15	cytoplasm,Golgi apparatus,cytosol,Golgi cisterna membrane,neuronal cell body,dendritic spine,perinuclear region of cytoplasm	protein binding,kinase binding,metal ion binding
N:UB_7:3 / Nisin_5.6 + UB_0.15	Q99643	Q99643	0.921286	0.921286	0.00131988	0.00317193	14	Q99643	SDHC	Succinate dehydrogenase cytochrome b560 subunit, mitochondrial	C560_HUMAN	2	89.3803	1.8938	N:UB_7:3	Nisin_5.6 + UB_0.15	mitochondrion,mitochondrial inner membrane,mitochondrial respiratory chain complex II, succinate dehydrogenase complex (ubiquinone),integral component of membrane,respiratory chain complex II	succinate dehydrogenase activity,electron carrier activity,heme binding,metal ion binding,succinate dehydrogenase (ubiquinone) activity	tricarboxylic acid cycle,mitochondrial electron transport, succinate to ubiquinone,aerobic respiration,oxidation-reduction process
N:UB_7:3 / Nisin_5.6 + UB_0.15	P02794	P02794	0.918494	0.918494	0.0176289	0.0207056	18	P02794	FTH1	Ferritin heavy chain	FRIH_HUMAN	4	89.0141	1.89014	N:UB_7:3	Nisin_5.6 + UB_0.15	extracellular region,nucleus,cytosol,intracellular ferritin complex,autolysosome,extracellular exosome,tertiary granule lumen,ficolin-1-rich granule lumen,cytoplasm	ferroxidase activity,iron ion binding,protein binding,ferric iron binding	iron ion transport,cellular iron ion homeostasis,intracellular sequestering of iron ion,immune response,negative regulation of cell proliferation,neutrophil degranulation,negative regulation of fibroblast proliferation,oxidation-reduction process
N:UB_7:3 / Nisin_5.6 + UB_0.15	Q92830;Q92831	Q92830;Q92831	0.913012	0.913012	0.0251122	0.0268173	14	Q92830	KAT2A	Histone acetyltransferase KAT2A;Histone acetyltransferase KAT2B	KAT2A_HUMAN;KAT2B_HUMAN	1	88.2973	1.88297	N:UB_7:3	Nisin_5.6 + UB_0.15	nuclear chromatin,extracellular space,nucleus,nucleoplasm,Ada2/Gcn5/Ada3 transcription activator complex,centrosome,STAGA complex,transcription factor TFTC complex,mitotic spindle,oxoglutarate dehydrogenase complex;PCAF complex,kinetochore,nucleus,nucleoplasm,Ada2/Gcn5/Ada3 transcription activator complex,centrosome,A band,I band,macromolecular complex,actomyosin	chromatin binding,transcription coactivator activity,histone acetyltransferase activity,protein binding,transcription factor binding,H3 histone acetyltransferase activity,protein phosphatase binding,thiol-dependent ubiquitinyl hydrolase activity,histone deacetylase binding,histone acetyltransferase activity (H4-K12 specific),peptide-lysine-N-acetyltransferase activity,Requires Ontology;RNA polyme…	in utero embryonic development,somitogenesis,cytokine production,neural tube closure,chromatin remodeling,regulation of transcription from RNA polymerase II promoter,transcription from RNA polymerase II promoter,heart development,long-term memory,cell proliferation,response to organic cyclic compound,viral process,histone deubiquitination,protein deubiquitination,internal peptidyl-lysine acetylat…
N:UB_7:3 / Nisin_5.6 + UB_0.15	Q8N8S7	Q8N8S7	0.90251	0.90251	0.0314693	0.0315483	16	Q8N8S7	ENAH	Protein enabled homolog	ENAH_HUMAN	11	86.9316	1.86932	N:UB_7:3	Nisin_5.6 + UB_0.15	cytosol,cytoskeleton,plasma membrane,focal adhesion,lamellipodium,cell junction,filopodium,synapse	actin binding,protein binding,SH3 domain binding,WW domain binding	axon guidance
N:UB_7:3 / Nisin_5.6 + UB_0.15	Q01105	Q01105	0.886159	0.886159	0.0579669	0.0493843	18	Q01105	SET	Protein SET	SET_HUMAN	6	84.8249	1.84825	N:UB_7:3	Nisin_5.6 + UB_0.15	nucleus,nucleoplasm,cytoplasm,endoplasmic reticulum,lipid particle,cytosol,macromolecular complex,perinuclear region of cytoplasm	DNA binding,protein phosphatase inhibitor activity,protein binding,protein phosphatase regulator activity,histone binding	DNA replication,nucleosome assembly,nucleosome disassembly,nucleocytoplasmic transport,viral process,negative regulation of phosphoprotein phosphatase activity,negative regulation of histone acetylation,regulation of mRNA stability,negative regulation of neuron apoptotic process,negative regulation of transcription, DNA-templated
N:UB_7:3 / Nisin_5.6 + UB_0.15	P04004	P04004	0.881382	0.881382	0.0182709	0.0212553	18	P04004	VTN	Vitronectin	VTNC_HUMAN	3	84.2139	1.84214	N:UB_7:3	Nisin_5.6 + UB_0.15	extracellular region,basement membrane,extracellular space,endoplasmic reticulum,Golgi lumen,extracellular matrix,intracellular membrane-bounded organelle,rough endoplasmic reticulum lumen,extracellular exosome,alphav-beta3 integrin-vitronectin complex,blood microparticle	scavenger receptor activity,integrin binding,protein binding,collagen binding,heparin binding,polysaccharide binding,identical protein binding,extracellular matrix binding	receptor-mediated endocytosis,immune response,cell adhesion,cell-matrix adhesion,cell proliferation,positive regulation of cell-substrate adhesion,negative regulation of endopeptidase activity,positive regulation of smooth muscle cell migration,cell migration,negative regulation of blood coagulation,extracellular matrix organization,regulation of complement activation,positive regulation of vascu…
N:UB_7:3 / Nisin_5.6 + UB_0.15	P04003	P04003	0.863127	0.863127	0.0462696	0.041877	18	P04003	C4BPA	C4b-binding protein alpha chain	C4BPA_HUMAN	1	81.8977	1.81898	N:UB_7:3	Nisin_5.6 + UB_0.15	extracellular region,extracellular space,plasma membrane,other organism cell,blood microparticle	RNA binding,protein binding	complement activation, classical pathway,regulation of complement activation,innate immune response,positive regulation of protein catabolic process,negative regulation of complement activation, classical pathway,regulation of opsonization
N:UB_7:3 / Nisin_5.6 + UB_0.15	Q9UK41	Q9UK41	0.853627	0.853627	0.00608948	0.00958761	16	Q9UK41	VPS28	Vacuolar protein sorting-associated protein 28 homolog	VPS28_HUMAN	1	80.7038	1.80704	N:UB_7:3	Nisin_5.6 + UB_0.15	ESCRT I complex,cytoplasm,endosome,early endosome,cytosol,plasma membrane,endosome membrane,late endosome membrane,host cell,extracellular exosome	protein binding,ubiquitin binding,protein complex binding	endosomal transport,macroautophagy,viral life cycle,negative regulation of protein ubiquitination,multivesicular body assembly,viral budding via host ESCRT complex,ubiquitin-dependent protein catabolic process via the multivesicular body sorting pathway,protein targeting to vacuole involved in ubiquitin-dependent protein catabolic process via the multivesicular body sorting pathway,positive regul…
N:UB_7:3 / Nisin_5.6 + UB_0.15	P06454	P06454	0.851892	0.851892	0.0059049	0.00938466	18	P06454	PTMA	Prothymosin alpha	PTMA_HUMAN	7	80.4866	1.80487	N:UB_7:3	Nisin_5.6 + UB_0.15	nucleus,nucleoplasm,cytosol,extracellular exosome	protein binding,activating transcription factor binding,histone binding	transcription, DNA-templated,histone exchange
N:UB_7:3 / Nisin_5.6 + UB_0.15	Q9Y490	Q9Y490	0.840421	0.840421	0.00716628	0.0107588	18	Q9Y490	TLN1	Talin-1	TLN1_HUMAN	79	79.0572	1.79057	N:UB_7:3	Nisin_5.6 + UB_0.15	ruffle,extracellular region,cytosol,cytoskeleton,focal adhesion,cell surface,ruffle membrane,extracellular exosome	phosphatidylserine binding,integrin binding,structural constituent of cytoskeleton,protein binding,vinculin binding,LIM domain binding,phosphatidylinositol binding,cadherin binding,actin filament binding	platelet degranulation,muscle contraction,cytoskeletal anchoring at plasma membrane,cell-cell junction assembly,cell-substrate junction assembly,integrin-mediated signaling pathway,viral process,cortical actin cytoskeleton organization,integrin activation,IRE1-mediated unfolded protein response,platelet aggregation
N:UB_7:3 / Nisin_5.6 + UB_0.15	Q49AN0	Q49AN0	0.805245	0.805245	0.0388546	0.0368258	18	Q49AN0	CRY2	Cryptochrome-2	CRY2_HUMAN	1	74.7443	1.74744	N:UB_7:3	Nisin_5.6 + UB_0.15	extracellular region,nucleus,cytosol,nuclear speck	transcription regulatory region sequence-specific DNA binding,transcription factor activity, transcription factor binding,DNA binding,damaged DNA binding,single-stranded DNA binding,protein binding,blue light photoreceptor activity,phosphatase binding,FAD binding,deoxyribodipyrimidine photo-lyase activity,DNA (6-4) photolyase activity	negative regulation of transcription from RNA polymerase II promoter,transcription, DNA-templated,circadian rhythm,response to light stimulus,blue light signaling pathway,protein-chromophore linkage,negative regulation of phosphoprotein phosphatase activity,circadian regulation of gene expression,glucose homeostasis,regulation of circadian rhythm,negative regulation of circadian rhythm,entrainmen…
N:UB_7:3 / Nisin_5.6 + UB_0.15	Q969T9	Q969T9	0.777098	0.777098	0.00628411	0.00981422	16	Q969T9	WBP2	WW domain-binding protein 2	WBP2_HUMAN	3	71.368	1.71368	N:UB_7:3	Nisin_5.6 + UB_0.15	nuclear chromatin,nucleus,cytoplasm	RNA polymerase II core promoter sequence-specific DNA binding,RNA polymerase II transcription coactivator activity,transcription coactivator activity,protein binding,estrogen receptor binding,chromatin DNA binding	transcription from RNA polymerase II promoter,response to progesterone,positive regulation of intracellular estrogen receptor signaling pathway,response to estrogen,establishment of protein localization,positive regulation of gene expression, epigenetic,positive regulation of transcription from RNA polymerase II promoter,progesterone receptor signaling pathway,cellular response to estrogen stimul…
N:UB_7:3 / Nisin_5.6 + UB_0.15	Q68D86	Q68D86	0.761887	0.761887	0.0498668	0.0442079	16	Q68D86	CCDC102B	Coiled-coil domain-containing protein 102B	C102B_HUMAN	1	69.5708	1.69571	N:UB_7:3	Nisin_5.6 + UB_0.15		protein binding
N:UB_7:3 / Nisin_5.6 + UB_0.15	Q12955	Q12955	0.75561	0.75561	0.0322818	0.0321699	6	Q12955	ANK3	Ankyrin-3	ANK3_HUMAN	2	68.8346	1.68835	N:UB_7:3	Nisin_5.6 + UB_0.15	lysosome,endoplasmic reticulum,Golgi apparatus,cytosol,plasma membrane,cell surface,intercalated disc,spectrin-associated cytoskeleton,basolateral plasma membrane,lateral plasma membrane,sarcoplasmic reticulum,Z disc,T-tubule,dendrite,neuromuscular junction,node of Ranvier,sarcolemma,neuron projection,costamere,axon initial segment,postsynaptic membrane,bicellular tight junction,basal plasma memb…	structural constituent of cytoskeleton,protein binding,cytoskeletal protein binding,spectrin binding,protein binding, bridging,ion channel binding,cadherin binding	mitotic cytokinesis,ER to Golgi vesicle-mediated transport,plasma membrane organization,cytoskeletal anchoring at plasma membrane,signal transduction,axonogenesis,neuromuscular junction development,positive regulation of gene expression,positive regulation of cell communication by electrical coupling,positive regulation of sodium ion transport,magnesium ion homeostasis,neuronal action potential,p…
N:UB_7:3 / Nisin_5.6 + UB_0.15	P33316	P33316	0.747772	0.747772	1.6445e-05	0.000132702	18	P33316	DUT	Deoxyuridine 5'-triphosphate nucleotidohydrolase, mitochondrial	DUT_HUMAN	7	67.9197	1.6792	N:UB_7:3	Nisin_5.6 + UB_0.15	nucleus,nucleoplasm,mitochondrion,cytosol,extracellular exosome	magnesium ion binding,RNA binding,dUTP diphosphatase activity,protein binding,receptor inhibitor activity,pyrimidine deoxyribonucleotide binding,peroxisome proliferator activated receptor binding	liver development,nucleobase-containing compound metabolic process,dUMP biosynthetic process,DNA replication,response to organic cyclic compound,nucleobase-containing small molecule interconversion,regulation of protein heterodimerization activity,dUTP catabolic process,protein homotrimerization,negative regulation of receptor activity
N:UB_7:3 / Nisin_5.6 + UB_0.15	Q86UP2	Q86UP2	0.742317	0.742317	0.00163134	0.00370759	18	Q86UP2	KTN1	Kinectin	KTN1_HUMAN	39	67.2861	1.67286	N:UB_7:3	Nisin_5.6 + UB_0.15	endoplasmic reticulum,endoplasmic reticulum lumen,endoplasmic reticulum membrane,integral component of plasma membrane,membrane,integral component of membrane	RNA binding,protein binding,kinesin binding,cadherin binding	microtubule-based movement,post-translational protein modification,cellular protein metabolic process
N:UB_7:3 / Nisin_5.6 + UB_0.15	P30050	P30050	0.731296	0.731296	0.00307344	0.00583131	18	P30050	RPL12	Large ribosomal subunit protein uL11	RL12_HUMAN	7	66.013	1.66013	N:UB_7:3	Nisin_5.6 + UB_0.15	cytosol,focal adhesion,membrane,cytosolic large ribosomal subunit,extracellular exosome,ribosome	RNA binding,structural constituent of ribosome,protein binding,rRNA binding	ribosomal large subunit assembly,nuclear-transcribed mRNA catabolic process, nonsense-mediated decay,rRNA processing,translation,translational initiation,SRP-dependent cotranslational protein targeting to membrane,viral transcription
N:UB_7:3 / Nisin_5.6 + UB_0.15	P05387	P05387	0.727151	0.727151	0.030227	0.0306422	18	P05387	RPLP2	Large ribosomal subunit protein P2	RLA2_HUMAN	6	65.5367	1.65537	N:UB_7:3	Nisin_5.6 + UB_0.15	cytosol,focal adhesion,membrane,cytosolic large ribosomal subunit,extracellular exosome	structural constituent of ribosome,protein binding	nuclear-transcribed mRNA catabolic process, nonsense-mediated decay,cytoplasmic translation,rRNA processing,translation,translational initiation,translational elongation,SRP-dependent cotranslational protein targeting to membrane,viral transcription
N:UB_7:3 / Nisin_5.6 + UB_0.15	O95834	O95834	0.714951	0.714951	0.0127555	0.0163661	18	O95834	EML2	Echinoderm microtubule-associated protein-like 2	EMAL2_HUMAN	1	64.1427	1.64143	N:UB_7:3	Nisin_5.6 + UB_0.15	cytoplasm,microtubule,microtubule associated complex,mitotic spindle,microtubule cytoskeleton	receptor binding,protein binding,microtubule binding,protein C-terminus binding,tubulin binding	visual perception,sensory perception of sound,regulation of microtubule nucleation,negative regulation of microtubule polymerization,microtubule cytoskeleton organization
N:UB_7:3 / Nisin_5.6 + UB_0.15	P15586	P15586	0.699549	0.699549	0.0189272	0.0218114	18	P15586	GNS	N-acetylglucosamine-6-sulfatase	GNS_HUMAN	9	62.3997	1.624	N:UB_7:3	Nisin_5.6 + UB_0.15	extracellular region,azurophil granule lumen,lysosomal lumen,extracellular exosome,ficolin-1-rich granule lumen	protein binding,N-acetylglucosamine-6-sulfatase activity,sulfuric ester hydrolase activity,metal ion binding	glycosaminoglycan catabolic process,keratan sulfate catabolic process,neutrophil degranulation
N:UB_7:3 / Nisin_5.6 + UB_0.15	P67809	P67809	0.667806	0.667806	0.00569231	0.00913956	18	P67809	YBX1	Y-box-binding protein 1	YBOX1_HUMAN	8	58.8655	1.58865	N:UB_7:3	Nisin_5.6 + UB_0.15	extracellular region,nucleus,nucleoplasm,U12-type spliceosomal complex,cytoplasm,cytosol,cytoplasmic stress granule,intracellular ribonucleoprotein complex,nuclear membrane,intracellular membrane-bounded organelle,extracellular exosome,CRD-mediated mRNA stability complex,histone pre-mRNA 3'end processing complex	RNA polymerase II core promoter proximal region sequence-specific DNA binding,RNA polymerase II transcription factor activity, sequence-specific DNA binding,transcriptional activator activity, RNA polymerase II core promoter proximal region sequence-specific binding,DNA binding,chromatin binding,double-stranded DNA binding,single-stranded DNA binding,transcription factor activity, sequence-specif…	negative regulation of transcription from RNA polymerase II promoter,mRNA splicing, via spliceosome,in utero embryonic development,regulation of transcription, DNA-templated,transcription from RNA polymerase II promoter,Notch signaling pathway,Notch receptor processing, ligand-dependent,positive regulation of transcription from RNA polymerase II promoter,negative regulation of striated muscle cel…
N:UB_7:3 / Nisin_5.6 + UB_0.15	Q15149	Q15149	0.658413	0.658413	0.0529148	0.0462278	18	Q15149	PLEC	Plectin	PLEC_HUMAN	32	57.8345	1.57834	N:UB_7:3	Nisin_5.6 + UB_0.15	cytosol,plasma membrane,brush border,focal adhesion,sarcoplasm,hemidesmosome,sarcolemma,costamere,intermediate filament cytoskeleton,extracellular exosome	RNA binding,actin binding,protein binding,structural constituent of muscle,ankyrin binding,cadherin binding	hemidesmosome assembly
N:UB_7:3 / Nisin_5.6 + UB_0.15	Q9BTY2	Q9BTY2	0.6446	0.6446	0.0462689	0.041877	16	Q9BTY2	FUCA2	Plasma alpha-L-fucosidase	FUCO2_HUMAN	3	56.3306	1.56331	N:UB_7:3	Nisin_5.6 + UB_0.15	extracellular region,extracellular space,endoplasmic reticulum lumen,azurophil granule lumen,extracellular exosome,lysosome	alpha-L-fucosidase activity,protein binding	fucose metabolic process,response to bacterium,glycoside catabolic process,neutrophil degranulation,post-translational protein modification,cellular protein metabolic process,regulation of entry of bacterium into host cell
N:UB_7:3 / Nisin_5.6 + UB_0.15	Q6UW78	Q6UW78	0.633375	0.633375	0.0397749	0.037478	12	Q6UW78	UQCC3	Ubiquinol-cytochrome-c reductase complex assembly factor 3	UQCC3_HUMAN	2	55.119	1.55119	N:UB_7:3	Nisin_5.6 + UB_0.15	integral component of mitochondrial inner membrane,mitochondrial respiratory chain complex III	phosphatidic acid binding,cardiolipin binding	mitochondrial electron transport, ubiquinol to cytochrome c,ATP biosynthetic process,mitochondrial respiratory chain complex III assembly,cristae formation,mitochondrial respiratory chain complex III biogenesis
N:UB_7:3 / Nisin_5.6 + UB_0.15	Q00577	Q00577	0.620686	0.620686	0.0422204	0.0391598	18	Q00577	PURA	Transcriptional activator protein Pur-alpha	PURA_HUMAN	4	53.7606	1.53761	N:UB_7:3	Nisin_5.6 + UB_0.15	nuclear chromosome, telomeric region,nucleus,DNA replication factor A complex,cytoplasm,dendrite,neuronal cell body	translation repressor activity, nucleic acid binding,double-stranded telomeric DNA binding,single-stranded DNA binding,transcription factor activity, RNA polymerase II distal enhancer sequence-specific binding,RNA binding,protein binding,transcription factor binding,purine-rich negative regulatory element binding,SMAD binding,RNA polymerase II regulatory region sequence-specific DNA binding,seque…	DNA unwinding involved in DNA replication,DNA replication initiation,transcription, DNA-templated,regulation of transcription from RNA polymerase II promoter,nervous system development,positive regulation of cell proliferation,negative regulation of translation,cell differentiation,negative regulation of transcription, DNA-templated
N:UB_7:3 / Nisin_5.6 + UB_0.15	P05388	P05388	0.615778	0.615778	0.0240847	0.0260084	18	P05388	RPLP0	Large ribosomal subunit protein uL10	RLA0_HUMAN	13	53.2384	1.53238	N:UB_7:3	Nisin_5.6 + UB_0.15	nucleus,cytoplasm,endoplasmic reticulum,cytosol,focal adhesion,membrane,cytosolic large ribosomal subunit,intracellular ribonucleoprotein complex,cytoplasmic ribonucleoprotein granule,extracellular exosome	RNA binding,structural constituent of ribosome,protein binding	nuclear-transcribed mRNA catabolic process, nonsense-mediated decay,rRNA processing,translation,translational initiation,SRP-dependent cotranslational protein targeting to membrane,viral transcription,interleukin-12-mediated signaling pathway,cytoplasmic translation
N:UB_7:3 / Nisin_5.6 + UB_0.15	O75116	O75116	0.604598	0.604598	0.00310569	0.00587311	12	O75116	ROCK2	Rho-associated protein kinase 2	ROCK2_HUMAN	8	52.0555	1.52056	N:UB_7:3	Nisin_5.6 + UB_0.15	nucleus,centrosome,cytosol,plasma membrane,cytoplasmic ribonucleoprotein granule	RNA binding,protein serine/threonine kinase activity,structural molecule activity,protein binding,ATP binding,Rho GTPase binding,metal ion binding,Rho-dependent protein serine/threonine kinase activity	positive regulation of protein phosphorylation,protein phosphorylation,smooth muscle contraction,G-protein coupled receptor signaling pathway,I-kappaB kinase/NF-kappaB signaling,Rho protein signal transduction,positive regulation of endothelial cell migration,positive regulation of gene expression,positive regulation of centrosome duplication,negative regulation of angiogenesis,peptidyl-serine ph…
N:UB_7:3 / Nisin_5.6 + UB_0.15	P16989	P16989	0.596613	0.596613	1.6311e-05	0.000131932	18	P16989	YBX3	Y-box-binding protein 3	YBOX3_HUMAN	8	51.2162	1.51216	N:UB_7:3	Nisin_5.6 + UB_0.15	nucleus,cytoplasm,cytosol,polysome,bicellular tight junction,perinuclear region of cytoplasm	RNA polymerase II regulatory region sequence-specific DNA binding,RNA polymerase II transcription factor activity, sequence-specific DNA binding,transcriptional repressor activity, RNA polymerase II transcription regulatory region sequence-specific binding,double-stranded DNA binding,single-stranded DNA binding,transcription factor activity, sequence-specific DNA binding,transcription corepressor…	negative regulation of transcription from RNA polymerase II promoter,in utero embryonic development,transcription, DNA-templated,spermatogenesis,male gonad development,response to cold,fertilization,positive regulation of organ growth,negative regulation of skeletal muscle tissue development,negative regulation of necroptotic process,3'-UTR-mediated mRNA stabilization,cellular response to tumor n…
N:UB_7:3 / Nisin_5.6 + UB_0.15	Q15007	Q15007	0.594098	0.594098	0.0394305	0.0372273	16	Q15007	WTAP	Pre-mRNA-splicing regulator WTAP	FL2D_HUMAN	5	50.9529	1.50953	N:UB_7:3	Nisin_5.6 + UB_0.15	nucleus,nucleoplasm,nuclear speck,nuclear membrane,MIS complex	protein binding	regulation of alternative mRNA splicing, via spliceosome,mRNA processing,cell cycle,RNA splicing,RNA metabolic process,mRNA methylation
N:UB_7:3 / Nisin_5.6 + UB_0.15	O75832	O75832	0.593309	0.593309	0.0216943	0.0240788	18	O75832	PSMD10	26S proteasome non-ATPase regulatory subunit 10	PSD10_HUMAN	8	50.8703	1.5087	N:UB_7:3	Nisin_5.6 + UB_0.15	proteasome complex,nucleus,nucleoplasm,cytoplasm,cytosol,proteasome regulatory particle,intermediate filament cytoskeleton,proteasome regulatory particle, base subcomplex	protein binding,transcription factor binding	negative regulation of transcription from RNA polymerase II promoter,MAPK cascade,protein polyubiquitination,stimulatory C-type lectin receptor signaling pathway,antigen processing and presentation of exogenous peptide antigen via MHC class I, TAP-dependent,regulation of cellular amino acid metabolic process,apoptotic process,cytoplasmic sequestering of NF-kappaB,negative regulation of G2/M trans…
N:UB_7:3 / Nisin_5.6 + UB_0.15	Q13557	Q13557	-0.580329	0.580329	2.32576e-06	3.06806e-05	18	Q13557	CAMK2D	Calcium/calmodulin-dependent protein kinase type II subunit delta	KCC2D_HUMAN	10	-33.1189	0.668811	N:UB_7:3	Nisin_5.6 + UB_0.15	nucleus,nucleoplasm,cytoplasm,cytosol,plasma membrane,membrane,endocytic vesicle membrane,sarcoplasmic reticulum membrane,sarcolemma,neuron projection,calcium channel complex	protein serine/threonine kinase activity,calmodulin-dependent protein kinase activity,Ras guanyl-nucleotide exchange factor activity,protein binding,calmodulin binding,ATP binding,sodium channel inhibitor activity,titin binding,identical protein binding,protein homodimerization activity,ion channel binding	MAPK cascade,regulation of cell growth,regulation of the force of heart contraction,regulation of membrane depolarization,regulation of transcription from RNA polymerase II promoter,protein phosphorylation,nervous system development,regulation of heart contraction,positive regulation of cardiac muscle hypertrophy,regulation of cell communication by electrical coupling,positive regulation of cardi…
N:UB_7:3 / Nisin_5.6 + UB_0.15	Q14558	Q14558	-0.585005	0.585005	0.000150213	0.000674938	16	Q14558	PRPSAP1	Phosphoribosyl pyrophosphate synthase-associated protein 1	KPRA_HUMAN	8	-33.3353	0.666647	N:UB_7:3	Nisin_5.6 + UB_0.15		magnesium ion binding,ribose phosphate diphosphokinase activity,enzyme inhibitor activity,protein binding,identical protein binding	nucleobase-containing compound metabolic process,nucleotide biosynthetic process,negative regulation of catalytic activity
N:UB_7:3 / Nisin_5.6 + UB_0.15	P04637	P04637	-0.587616	0.587616	4.70787e-05	0.000289067	16	P04637	TP53	Cellular tumor antigen p53	P53_HUMAN	9	-33.4558	0.665442	N:UB_7:3	Nisin_5.6 + UB_0.15	nuclear chromatin,intracellular,nucleus,nucleoplasm,replication fork,nucleolus,cytoplasm,mitochondrion,mitochondrial matrix,endoplasmic reticulum,cytosol,nuclear matrix,PML body,macromolecular complex,transcription factor TFIID complex,nuclear body	RNA polymerase II core promoter proximal region sequence-specific DNA binding,RNA polymerase II transcription factor activity, sequence-specific DNA binding,transcription factor activity, core RNA polymerase binding,core promoter sequence-specific DNA binding,transcription factor activity, RNA polymerase II core promoter proximal region sequence-specific binding involved in preinitiation complex …	negative regulation of transcription from RNA polymerase II promoter,DNA strand renaturation,positive regulation of leukocyte migration,base-excision repair,nucleotide-excision repair,regulation of transcription, DNA-templated,autophagy,cellular response to DNA damage stimulus,DNA damage response, signal transduction by p53 class mediator resulting in cell cycle arrest,DNA damage response, signal…
N:UB_7:3 / Nisin_5.6 + UB_0.15	Q9BRJ6	Q9BRJ6	-0.597205	0.597205	0.0066471	0.0102114	10	Q9BRJ6	C7orf50	Protein cholesin	CHOLN_HUMAN	3	-33.8967	0.661033	N:UB_7:3	Nisin_5.6 + UB_0.15		RNA binding,protein binding
N:UB_7:3 / Nisin_5.6 + UB_0.15	Q96KB5	Q96KB5	-0.600665	0.600665	0.000139526	0.000638691	18	Q96KB5	PBK	Lymphokine-activated killer T-cell-originated protein kinase	TOPK_HUMAN	7	-34.055	0.65945	N:UB_7:3	Nisin_5.6 + UB_0.15	nucleus	protein serine/threonine kinase activity,protein binding,ATP binding	mitotic cell cycle,protein phosphorylation,negative regulation of proteasomal ubiquitin-dependent protein catabolic process,negative regulation of stress-activated MAPK cascade,cellular response to UV,negative regulation of inflammatory response
N:UB_7:3 / Nisin_5.6 + UB_0.15	P61088	P61088	-0.604203	0.604203	0.0110382	0.0147383	18	P61088	UBE2N	Ubiquitin-conjugating enzyme E2 N	UBE2N_HUMAN	8	-34.2165	0.657835	N:UB_7:3	Nisin_5.6 + UB_0.15	ubiquitin ligase complex,fibrillar center,nucleus,nucleoplasm,cytoplasm,cytosol,UBC13-MMS2 complex,UBC13-UEV1A complex,extracellular exosome	RNA binding,ubiquitin-protein transferase activity,protein binding,ATP binding,ubiquitin protein ligase binding,ubiquitin binding,ubiquitin protein ligase activity	activation of MAPK activity,double-strand break repair via homologous recombination,DNA double-strand break processing,stimulatory C-type lectin receptor signaling pathway,regulation of DNA repair,postreplication repair,double-strand break repair via nonhomologous end joining,cellular protein modification process,proteolysis,JNK cascade,protein ubiquitination,histone ubiquitination,positive regul…
N:UB_7:3 / Nisin_5.6 + UB_0.15	Q6ICB0	Q6ICB0	-0.611412	0.611412	0.000890713	0.00238606	12	Q6ICB0	DESI1	Desumoylating isopeptidase 1	DESI1_HUMAN	1	-34.5444	0.654556	N:UB_7:3	Nisin_5.6 + UB_0.15	nucleus,cytoplasm	peptidase activity,identical protein binding	proteolysis
N:UB_7:3 / Nisin_5.6 + UB_0.15	Q8WXF1	Q8WXF1	-0.616455	0.616455	0.0211222	0.0236411	18	Q8WXF1	PSPC1	Paraspeckle component 1	PSPC1_HUMAN	9	-34.7728	0.652272	N:UB_7:3	Nisin_5.6 + UB_0.15	fibrillar center,nucleus,nucleoplasm,cytoplasm,nuclear matrix,nuclear speck,paraspeckles	transcription regulatory region sequence-specific DNA binding,core promoter binding,RNA binding,protein binding,nucleic acid binding	mRNA splicing, via spliceosome,activation of innate immune response,transcription, DNA-templated,regulation of transcription, DNA-templated,regulation of circadian rhythm,innate immune response,negative regulation of transcription, DNA-templated,rhythmic process
N:UB_7:3 / Nisin_5.6 + UB_0.15	P18887	P18887	-0.618009	0.618009	0.000371167	0.00128203	18	P18887	XRCC1	DNA repair protein XRCC1	XRCC1_HUMAN	4	-34.843	0.65157	N:UB_7:3	Nisin_5.6 + UB_0.15	nuclear chromosome, telomeric region,nuclear chromatin,nucleus,nucleoplasm,nucleolus,ERCC4-ERCC1 complex	DNA ligase activity,protein binding,enzyme binding,oxidized DNA binding,3' overhang single-stranded DNA endodeoxyribonuclease activity	single strand break repair,double-strand break repair via homologous recombination,response to hypoxia,transcription-coupled nucleotide-excision repair,base-excision repair,base-excision repair, DNA ligation,nucleotide-excision repair, DNA gap filling,double-strand break repair via nonhomologous end joining,response to organic substance,negative regulation of protein ADP-ribosylation,cerebellum m…
N:UB_7:3 / Nisin_5.6 + UB_0.15	Q9BTY7	Q9BTY7	-0.621673	0.621673	2.3171e-05	0.000171005	18	Q9BTY7	HGH1	Protein HGH1 homolog	HGH1_HUMAN	7	-35.0083	0.649917	N:UB_7:3	Nisin_5.6 + UB_0.15	cellular_component	molecular_function	biological_process
N:UB_7:3 / Nisin_5.6 + UB_0.15	P26196	P26196	-0.62171	0.62171	0.000152376	0.000680946	18	P26196	DDX6	Probable ATP-dependent RNA helicase DDX6	DDX6_HUMAN	15	-35.01	0.6499	N:UB_7:3	Nisin_5.6 + UB_0.15	heterochromatin,cytoplasmic mRNA processing body,outer dense fiber,nucleus,nucleolus,cytoplasm,mitochondrion,cytosol,cytoplasmic stress granule,membrane,RISC complex,cytoplasmic ribonucleoprotein granule,P granule,sperm annulus	RNA binding,RNA helicase activity,ATP-dependent RNA helicase activity,helicase activity,protein binding,ATP binding,protein domain specific binding,cadherin binding	regulation of translation,spermatogenesis,RNA secondary structure unwinding,viral RNA genome packaging,stem cell population maintenance,cytoplasmic mRNA processing body assembly,exonucleolytic nuclear-transcribed mRNA catabolic process involved in deadenylation-dependent decay,negative regulation of neuron differentiation
N:UB_7:3 / Nisin_5.6 + UB_0.15	Q5XKP0	Q5XKP0	-0.622747	0.622747	0.0555491	0.0479421	16	Q5XKP0	MICOS13	MICOS complex subunit MIC13	MIC13_HUMAN	2	-35.0567	0.649433	N:UB_7:3	Nisin_5.6 + UB_0.15	nucleoplasm,mitochondrion,mitochondrial inner membrane,mitochondrial crista junction,MICOS complex		cristae formation
N:UB_7:3 / Nisin_5.6 + UB_0.15	Q6DN03;Q6DRA6	Q6DN03;Q6DRA6	-0.630309	0.630309	0.0113653	0.0150669	18	Q6DN03	H2BC20P	Putative histone H2B type 2-C;Putative histone H2B type 2-D	H2B2C_HUMAN;H2B2D_HUMAN	2	-35.3962	0.646038	N:UB_7:3	Nisin_5.6 + UB_0.15	nucleosome,nucleus;nucleosome,nucleus,extracellular exosome	DNA binding,protein heterodimerization activity;DNA binding,protein heterodimerization activity	nucleosome assembly;nucleosome assembly
N:UB_7:3 / Nisin_5.6 + UB_0.15	Q9BWF3	Q9BWF3	-0.636293	0.636293	0.0150865	0.0184743	18	Q9BWF3	RBM4	RNA-binding protein 4	RBM4_HUMAN	13	-35.6636	0.643364	N:UB_7:3	Nisin_5.6 + UB_0.15	nucleus,nucleoplasm,nucleolus,cytoplasm,cytosol,cytoplasmic stress granule,nuclear speck	RNA binding,mRNA binding,mRNA 3'-UTR binding,protein binding,zinc ion binding,cyclin binding,miRNA binding,pre-mRNA intronic binding,pre-mRNA intronic pyrimidine-rich binding	regulation of alternative mRNA splicing, via spliceosome,cap-independent translational initiation,IRES-dependent translational initiation,RNA processing,mRNA processing,RNA splicing,negative regulation of translation,cell differentiation,negative regulation of translation in response to stress,miRNA mediated inhibition of translation,entrainment of circadian clock by photoperiod,negative regulati…
N:UB_7:3 / Nisin_5.6 + UB_0.15	O00425	O00425	-0.643464	0.643464	0.00590398	0.00938466	18	O00425	IGF2BP3	Insulin-like growth factor 2 mRNA-binding protein 3	IF2B3_HUMAN	17	-35.9826	0.640174	N:UB_7:3	Nisin_5.6 + UB_0.15	nucleus,cytoplasm,cytosol	RNA binding,mRNA 3'-UTR binding,protein binding,translation regulator activity,mRNA 5'-UTR binding	translation,anatomical structure morphogenesis,negative regulation of translation,regulation of cytokine biosynthetic process,regulation of mRNA stability,mRNA transport
N:UB_7:3 / Nisin_5.6 + UB_0.15	O00483	O00483	-0.643742	0.643742	9.50344e-06	8.86943e-05	18	O00483	NDUFA4	Cytochrome c oxidase subunit NDUFA4	NDUA4_HUMAN	4	-35.9949	0.640051	N:UB_7:3	Nisin_5.6 + UB_0.15	mitochondrion,mitochondrial inner membrane,mitochondrial respiratory chain complex I,mitochondrial respiratory chain complex IV,extracellular exosome	protein binding,NADH dehydrogenase (ubiquinone) activity,cytochrome-c oxidase activity	mitochondrial electron transport, NADH to ubiquinone,mitochondrial electron transport, cytochrome c to oxygen,hydrogen ion transmembrane transport
N:UB_7:3 / Nisin_5.6 + UB_0.15	P61960	P61960	-0.656845	0.656845	0.00668124	0.0102502	18	P61960	UFM1	Ubiquitin-fold modifier 1	UFM1_HUMAN	3	-36.5736	0.634264	N:UB_7:3	Nisin_5.6 + UB_0.15	nucleus,cytoplasm,endoplasmic reticulum,extracellular exosome	protein binding	regulation of intracellular estrogen receptor signaling pathway,response to endoplasmic reticulum stress,negative regulation of apoptotic process,protein ufmylation,protein K69-linked ufmylation
N:UB_7:3 / Nisin_5.6 + UB_0.15	Q14166	Q14166	-0.660244	0.660244	0.00176411	0.00392537	18	Q14166	TTLL12	Tubulin--tyrosine ligase-like protein 12	TTL12_HUMAN	13	-36.7229	0.632771	N:UB_7:3	Nisin_5.6 + UB_0.15		ATP binding	cellular protein modification process
N:UB_7:3 / Nisin_5.6 + UB_0.15	P49207	P49207	-0.664305	0.664305	0.00413492	0.00722186	18	P49207	RPL34	Large ribosomal subunit protein eL34	RL34_HUMAN	5	-36.9007	0.630993	N:UB_7:3	Nisin_5.6 + UB_0.15	mitochondrion,endoplasmic reticulum,cytosol,cytosolic large ribosomal subunit,extracellular exosome	RNA binding,structural constituent of ribosome,cadherin binding	nuclear-transcribed mRNA catabolic process, nonsense-mediated decay,rRNA processing,translation,translational initiation,SRP-dependent cotranslational protein targeting to membrane,viral transcription,ribosome biogenesis
N:UB_7:3 / Nisin_5.6 + UB_0.15	Q9NWV4	Q9NWV4	-0.665879	0.665879	0.0285526	0.0294025	18	Q9NWV4	CZIB	CXXC motif containing zinc binding protein	CZIB_HUMAN	5	-36.9696	0.630304	N:UB_7:3	Nisin_5.6 + UB_0.15	extracellular exosome	molecular_function	biological_process
N:UB_7:3 / Nisin_5.6 + UB_0.15	P51398	P51398	-0.667492	0.667492	0.00351647	0.00642555	17	P51398	DAP3	Small ribosomal subunit protein mS29	RT29_HUMAN	9	-37.04	0.6296	N:UB_7:3	Nisin_5.6 + UB_0.15	nucleoplasm,mitochondrion,mitochondrial inner membrane,mitochondrial small ribosomal subunit	RNA binding,structural constituent of ribosome,protein binding,GTP binding	mitochondrial translational elongation,mitochondrial translational termination,apoptotic signaling pathway
N:UB_7:3 / Nisin_5.6 + UB_0.15	O75165	O75165	-0.669632	0.669632	0.00247441	0.00499997	16	O75165	DNAJC13	DnaJ homolog subfamily C member 13	DJC13_HUMAN	10	-37.1333	0.628667	N:UB_7:3	Nisin_5.6 + UB_0.15	lysosomal membrane,cytosol,plasma membrane,endosome membrane,membrane,secretory granule membrane,early endosome membrane,azurophil granule membrane,intracellular membrane-bounded organelle,extracellular exosome,WASH complex	protein binding	osteoblast differentiation,receptor-mediated endocytosis,endosome organization,protein transport,neutrophil degranulation,regulation of early endosome to recycling endosome transport,regulation of early endosome to late endosome transport
N:UB_7:3 / Nisin_5.6 + UB_0.15	Q13148	Q13148	-0.681837	0.681837	0.0118081	0.0155098	18	Q13148	TARDBP	TAR DNA-binding protein 43	TADBP_HUMAN	9	-37.6629	0.623371	N:UB_7:3	Nisin_5.6 + UB_0.15	nucleus,nucleoplasm	double-stranded DNA binding,transcription factor activity, sequence-specific DNA binding,RNA binding,mRNA 3'-UTR binding,protein binding,identical protein binding	negative regulation of protein phosphorylation,regulation of transcription, DNA-templated,transcription from RNA polymerase II promoter,mRNA processing,RNA splicing,negative regulation of gene expression,regulation of apoptotic process,negative regulation by host of viral transcription,regulation of cell cycle,3'-UTR-mediated mRNA stabilization,nuclear inner membrane organization
N:UB_7:3 / Nisin_5.6 + UB_0.15	Q9Y2L1	Q9Y2L1	-0.685282	0.685282	1.40394e-05	0.000118357	18	Q9Y2L1	DIS3	Exosome complex exonuclease RRP44	RRP44_HUMAN	28	-37.8116	0.621884	N:UB_7:3	Nisin_5.6 + UB_0.15	nuclear exosome (RNase complex),exosome (RNase complex),nucleus,nucleoplasm,cytosol,membrane,nucleolus,cytoplasmic exosome (RNase complex)	3'-5'-exoribonuclease activity,RNA binding,endonuclease activity,guanyl-nucleotide exchange factor activity,protein binding	rRNA processing,rRNA catabolic process,regulation of mRNA stability,exonucleolytic nuclear-transcribed mRNA catabolic process involved in deadenylation-dependent decay,regulation of molecular function,CUT catabolic process,RNA phosphodiester bond hydrolysis, exonucleolytic,RNA catabolic process,mRNA catabolic process
N:UB_7:3 / Nisin_5.6 + UB_0.15	Q8NEV4	Q8NEV4	-0.689655	0.689655	0.000397283	0.00134189	18	Q8NEV4	MYO3A	Myosin-IIIa	MYO3A_HUMAN	1	-37.9998	0.620002	N:UB_7:3	Nisin_5.6 + UB_0.15	cytoplasm,myosin complex,filopodium,filamentous actin,stereocilium tip,filopodium tip	microfilament motor activity,actin binding,protein kinase activity,protein serine/threonine kinase activity,protein binding,calmodulin binding,ATP binding,actin-dependent ATPase activity,ADP binding,plus-end directed microfilament motor activity	visual perception,sensory perception of sound,protein autophosphorylation,response to stimulus,cochlea morphogenesis
N:UB_7:3 / Nisin_5.6 + UB_0.15	P82650	P82650	-0.689759	0.689759	0.00028181	0.00105564	18	P82650	MRPS22	Small ribosomal subunit protein mS22	RT22_HUMAN	11	-38.0043	0.619957	N:UB_7:3	Nisin_5.6 + UB_0.15	mitochondrion,mitochondrial inner membrane,mitochondrial ribosome,mitochondrial small ribosomal subunit	structural constituent of ribosome	biological_process,mitochondrial translational elongation,mitochondrial translational termination
N:UB_7:3 / Nisin_5.6 + UB_0.15	Q96A35	Q96A35	-0.695128	0.695128	6.34281e-05	0.000359563	16	Q96A35	MRPL24	Large ribosomal subunit protein uL24m	RM24_HUMAN	4	-38.2346	0.617654	N:UB_7:3	Nisin_5.6 + UB_0.15	mitochondrial inner membrane,mitochondrial large ribosomal subunit,mitochondrion	structural constituent of ribosome	translation,mitochondrial translational elongation,mitochondrial translational termination
N:UB_7:3 / Nisin_5.6 + UB_0.15	Q96PK6	Q96PK6	-0.695196	0.695196	0.0362196	0.0350351	18	Q96PK6	RBM14	RNA-binding protein 14	RBM14_HUMAN	17	-38.2375	0.617625	N:UB_7:3	Nisin_5.6 + UB_0.15	nucleus,nucleoplasm,transcription factor complex,nucleolus,cytoplasm,mediator complex,nuclear speck,intracellular ribonucleoprotein complex	RNA polymerase II transcription cofactor activity,RNA binding,protein binding,ligand-dependent nuclear receptor transcription coactivator activity,protein binding, bridging	activation of innate immune response,DNA replication,DNA repair,DNA recombination,transcription, DNA-templated,response to hormone,histone deacetylation,intracellular estrogen receptor signaling pathway,glucocorticoid receptor signaling pathway,innate immune response,positive regulation of transcription from RNA polymerase II promoter,negative regulation of centriole replication,SMAD protein sign…
N:UB_7:3 / Nisin_5.6 + UB_0.15	Q9NRX2	Q9NRX2	-0.708463	0.708463	0.00166416	0.00376121	12	Q9NRX2	MRPL17	Large ribosomal subunit protein bL17m	RM17_HUMAN	4	-38.8028	0.611972	N:UB_7:3	Nisin_5.6 + UB_0.15	mitochondrial inner membrane,mitochondrial large ribosomal subunit,large ribosomal subunit	structural constituent of ribosome,protein domain specific binding	mitochondrial genome maintenance,mitochondrial translational elongation,mitochondrial translational termination
N:UB_7:3 / Nisin_5.6 + UB_0.15	Q08623	Q08623	-0.712623	0.712623	0.00504024	0.0083527	18	Q08623	PUDP	Pseudouridine-5'-phosphatase	HDHD1_HUMAN	2	-38.979	0.61021	N:UB_7:3	Nisin_5.6 + UB_0.15	cytoplasm,cytosol,extracellular exosome	molecular_function,hydrolase activity,phosphatase activity,metal ion binding,pseudouridine 5'-phosphatase activity	biological_process,nucleotide metabolic process,dephosphorylation,pyrimidine nucleoside salvage
N:UB_7:3 / Nisin_5.6 + UB_0.15	P16403	P16403	-0.717777	0.717777	3.44546e-09	2.48556e-07	18	P16403	H1-2	Histone H1.2	H12_HUMAN	6	-39.1966	0.608034	N:UB_7:3	Nisin_5.6 + UB_0.15	nucleosome,nucleus,nuclear euchromatin,transcriptionally active chromatin	RNA binding,protein binding,chromatin DNA binding	negative regulation of transcription from RNA polymerase II promoter,nucleosome assembly,nucleosome positioning,histone H3-K4 trimethylation,histone H3-K27 trimethylation
N:UB_7:3 / Nisin_5.6 + UB_0.15	P31942	P31942	-0.721826	0.721826	0.00301164	0.00574528	18	P31942	HNRNPH3	Heterogeneous nuclear ribonucleoprotein H3	HNRH3_HUMAN	10	-39.367	0.60633	N:UB_7:3	Nisin_5.6 + UB_0.15	nucleus,nucleoplasm,spliceosomal complex	RNA binding,protein binding	mRNA splicing, via spliceosome,RNA processing,RNA splicing,epithelial cell differentiation
N:UB_7:3 / Nisin_5.6 + UB_0.15	Q92597	Q92597	-0.725733	0.725733	0.0136665	0.0172096	18	Q92597	NDRG1	Protein NDRG1	NDRG1_HUMAN	5	-39.531	0.60469	N:UB_7:3	Nisin_5.6 + UB_0.15	nucleus,cytoplasm,centrosome,cytosol,microtubule,plasma membrane,cell-cell adherens junction,microtubule cytoskeleton,myelin sheath,perinuclear region of cytoplasm,recycling endosome membrane,extracellular exosome	protein binding,microtubule binding,Rab GTPase binding,gamma-tubulin binding,cadherin binding	negative regulation of cell proliferation,response to metal ion,DNA damage response, signal transduction by p53 class mediator,peripheral nervous system myelin maintenance,regulation of apoptotic process,mast cell activation,cellular response to hypoxia,positive regulation of spindle checkpoint,signal transduction
N:UB_7:3 / Nisin_5.6 + UB_0.15	Q6PI48	Q6PI48	-0.73147	0.73147	0.000183412	0.000774951	18	Q6PI48	DARS2	Aspartate--tRNA ligase, mitochondrial	SYDM_HUMAN	9	-39.771	0.60229	N:UB_7:3	Nisin_5.6 + UB_0.15	nucleus,mitochondrion,mitochondrial matrix	tRNA binding,aspartate-tRNA ligase activity,protein binding,ATP binding,protein homodimerization activity,aspartate-tRNA(Asn) ligase activity	tRNA aminoacylation for protein translation,tRNA aminoacylation,mitochondrial asparaginyl-tRNA aminoacylation
N:UB_7:3 / Nisin_5.6 + UB_0.15	P55795	P55795	-0.737097	0.737097	0.0011669	0.0029024	18	P55795	HNRNPH2	Heterogeneous nuclear ribonucleoprotein H2	HNRH2_HUMAN	5	-40.0055	0.599945	N:UB_7:3	Nisin_5.6 + UB_0.15	nucleus,nucleoplasm,cytosol,membrane,intracellular ribonucleoprotein complex	RNA binding,protein binding	mRNA splicing, via spliceosome,RNA metabolic process
N:UB_7:3 / Nisin_5.6 + UB_0.15	Q9BXB4	Q9BXB4	-0.746309	0.746309	5.22956e-06	5.67989e-05	17	Q9BXB4	OSBPL11	Oxysterol-binding protein-related protein 11	OSB11_HUMAN	4	-40.3873	0.596127	N:UB_7:3	Nisin_5.6 + UB_0.15	nucleoplasm,Golgi apparatus,late endosome membrane	lipid binding	lipid transport,positive regulation of sequestering of triglyceride,fat cell differentiation
N:UB_7:3 / Nisin_5.6 + UB_0.15	Q9Y2R9	Q9Y2R9	-0.756991	0.756991	0.00959379	0.0133068	16	Q9Y2R9	MRPS7	Small ribosomal subunit protein uS7m	RT07_HUMAN	8	-40.8271	0.591729	N:UB_7:3	Nisin_5.6 + UB_0.15	mitochondrial inner membrane,mitochondrial small ribosomal subunit,ribosome	RNA binding,mRNA binding,structural constituent of ribosome,rRNA binding	ribosomal small subunit assembly,translation,mitochondrial translation,mitochondrial translational elongation,mitochondrial translational termination
N:UB_7:3 / Nisin_5.6 + UB_0.15	O75348	O75348	-0.763363	0.763363	2.74085e-05	0.000193233	18	O75348	ATP6V1G1	V-type proton ATPase subunit G 1	VATG1_HUMAN	3	-41.0878	0.589122	N:UB_7:3	Nisin_5.6 + UB_0.15	lysosomal membrane,cytosol,plasma membrane,vacuolar proton-transporting V-type ATPase complex,extracellular exosome	protein binding,hydrogen-exporting ATPase activity, phosphorylative mechanism,ATPase binding	cellular iron ion homeostasis,insulin receptor signaling pathway,regulation of macroautophagy,transferrin transport,ion transmembrane transport,cellular response to increased oxygen levels,phagosome acidification,hydrogen ion transmembrane transport
N:UB_7:3 / Nisin_5.6 + UB_0.15	P09234	P09234	-0.769249	0.769249	0.00739341	0.0110026	18	P09234	SNRPC	U1 small nuclear ribonucleoprotein C	RU1C_HUMAN	2	-41.3277	0.586723	N:UB_7:3	Nisin_5.6 + UB_0.15	commitment complex,nucleoplasm,U1 snRNP,Cajal body,prespliceosome	RNA binding,single-stranded RNA binding,protein binding,zinc ion binding,pre-mRNA 5'-splice site binding,protein homodimerization activity,U1 snRNA binding	spliceosomal snRNP assembly,mRNA 5'-splice site recognition,mRNA splicing, via spliceosome
N:UB_7:3 / Nisin_5.6 + UB_0.15	P61353	P61353	-0.787803	0.787803	0.00133454	0.00319773	18	P61353	RPL27	Large ribosomal subunit protein eL27	RL27_HUMAN	6	-42.0775	0.579225	N:UB_7:3	Nisin_5.6 + UB_0.15	nucleus,cytosol,ribosome,focal adhesion,membrane,cytosolic large ribosomal subunit,intracellular ribonucleoprotein complex,extracellular exosome,cytoplasmic side of rough endoplasmic reticulum membrane	RNA binding,structural constituent of ribosome,protein binding	nuclear-transcribed mRNA catabolic process, nonsense-mediated decay,rRNA processing,translation,translational initiation,SRP-dependent cotranslational protein targeting to membrane,viral transcription
N:UB_7:3 / Nisin_5.6 + UB_0.15	Q9Y3C4	Q9Y3C4	-0.793542	0.793542	0.00441417	0.0075646	16	Q9Y3C4	TPRKB	EKC/KEOPS complex subunit TPRKB	TPRKB_HUMAN	1	-42.3074	0.576926	N:UB_7:3	Nisin_5.6 + UB_0.15	EKC/KEOPS complex,nucleus,cytosol	protein binding,protein kinase binding	tRNA processing
N:UB_7:3 / Nisin_5.6 + UB_0.15	P05204	P05204	-0.796198	0.796198	6.47083e-05	0.000364777	18	P05204	HMGN2	Non-histone chromosomal protein HMG-17	HMGN2_HUMAN	2	-42.4135	0.575865	N:UB_7:3	Nisin_5.6 + UB_0.15	chromatin,extracellular space,nucleus,cytoplasm	RNA binding,protein binding,nucleosomal DNA binding	killing of cells of other organism,Requires Ontology
N:UB_7:3 / Nisin_5.6 + UB_0.15	Q06330	Q06330	-0.79698	0.79698	5.10731e-05	0.00030647	12	Q06330	RBPJ	Recombining binding protein suppressor of hairless	SUH_HUMAN	4	-42.4447	0.575553	N:UB_7:3	Nisin_5.6 + UB_0.15	MAML1-RBP-Jkappa- ICN1 complex,nucleus,nucleoplasm,transcription factor complex,nucleolus,cytoplasm,transcriptional repressor complex	recombinase activity,RNA polymerase II core promoter proximal region sequence-specific DNA binding,RNA polymerase II transcription factor activity, sequence-specific DNA binding,transcriptional activator activity, RNA polymerase II core promoter proximal region sequence-specific binding,RNA polymerase II repressing transcription factor binding,DNA binding,chromatin binding,transcription factor ac…	negative regulation of transcription from RNA polymerase II promoter,angiogenesis,somitogenesis,epithelial to mesenchymal transition,blood vessel remodeling,inflammatory response to antigenic stimulus,secondary heart field specification,outflow tract morphogenesis,endocardium morphogenesis,epithelial to mesenchymal transition involved in endocardial cushion formation,cardiac left ventricle morpho…
N:UB_7:3 / Nisin_5.6 + UB_0.15	Q9HD33	Q9HD33	-0.802095	0.802095	5.39862e-06	5.81039e-05	14	Q9HD33	MRPL47	Large ribosomal subunit protein uL29m	RM47_HUMAN	6	-42.6484	0.573516	N:UB_7:3	Nisin_5.6 + UB_0.15	mitochondrion,mitochondrial inner membrane,mitochondrial large ribosomal subunit	molecular_function,structural constituent of ribosome	biological_process,mitochondrial translation,mitochondrial translational elongation,mitochondrial translational termination
N:UB_7:3 / Nisin_5.6 + UB_0.15	Q92804	Q92804	-0.815869	0.815869	0.000261316	0.000998967	18	Q92804	TAF15	TATA-binding protein-associated factor 2N	RBP56_HUMAN	7	-43.1934	0.568066	N:UB_7:3	Nisin_5.6 + UB_0.15	nucleus,nucleoplasm,cytoplasm,nucleolus	DNA binding,RNA binding,protein binding,metal ion binding,transcription cofactor activity	transcription from RNA polymerase II promoter,transcription initiation from RNA polymerase II promoter,transcription elongation from RNA polymerase II promoter,positive regulation of transcription, DNA-templated,regulation of signal transduction by p53 class mediator
N:UB_7:3 / Nisin_5.6 + UB_0.15	Q96HC4	Q96HC4	-0.828855	0.828855	0.0017089	0.00383899	18	Q96HC4	PDLIM5	PDZ and LIM domain protein 5	PDLI5_HUMAN	11	-43.7024	0.562976	N:UB_7:3	Nisin_5.6 + UB_0.15	cytosol,cell-cell adherens junction,postsynaptic density,actin cytoskeleton,membrane,neuron projection,postsynaptic membrane	actin binding,protein kinase C binding,protein binding,actinin binding,metal ion binding,protein N-terminus binding,cadherin binding involved in cell-cell adhesion	regulation of synapse assembly,regulation of dendritic spine morphogenesis,cell growth involved in cardiac muscle cell development,cell-cell adhesion
N:UB_7:3 / Nisin_5.6 + UB_0.15	P62304	P62304	-0.850922	0.850922	1.13178e-05	0.000100745	18	P62304	SNRPE	Small nuclear ribonucleoprotein E	RUXE_HUMAN	1	-44.557	0.55443	N:UB_7:3	Nisin_5.6 + UB_0.15	nucleus,nucleoplasm,spliceosomal complex,U5 snRNP,U7 snRNP,U1 snRNP,U2 snRNP,U4 snRNP,U12-type spliceosomal complex,cytosol,small nuclear ribonucleoprotein complex,methylosome,pICln-Sm protein complex,SMN-Sm protein complex,U4/U6 x U5 tri-snRNP complex,extracellular exosome,U2-type catalytic step 2 spliceosome,precatalytic spliceosome,catalytic step 2 spliceosome,telomerase holoenzyme complex	RNA binding,protein binding	spliceosomal complex assembly,spliceosomal snRNP assembly,mRNA splicing, via spliceosome,termination of RNA polymerase II transcription,histone mRNA metabolic process,hair cycle,nuclear import
N:UB_7:3 / Nisin_5.6 + UB_0.15	P63244	P63244	-0.855937	0.855937	0.000421871	0.00139956	18	P63244	RACK1	Small ribosomal subunit protein RACK1	RACK1_HUMAN	19	-44.7494	0.552506	N:UB_7:3	Nisin_5.6 + UB_0.15	phagocytic cup,nucleus,nucleoplasm,cytoplasm,mitochondrion,cytosol,small ribosomal subunit,dendrite,midbody,neuronal cell body,perikaryon,perinuclear region of cytoplasm,extracellular exosome,IRE1-RACK1-PP2A complex,cytosolic small ribosomal subunit	RNA binding,protein kinase C binding,receptor binding,protein binding,ion channel inhibitor activity,cysteine-type endopeptidase activator activity involved in apoptotic process,enzyme binding,protein phosphatase binding,protein tyrosine kinase inhibitor activity,cyclin binding,receptor tyrosine kinase binding,protein complex scaffold,signaling adaptor activity,SH2 domain binding,protein homodime…	positive regulation of protein phosphorylation,apoptotic process,activation of cysteine-type endopeptidase activity involved in apoptotic process,cell cycle,gastrulation,negative regulation of gene expression,regulation of tumor necrosis factor-mediated signaling pathway,viral process,protein ubiquitination,negative regulation of translation,negative regulation of Wnt signaling pathway,negative r…
N:UB_7:3 / Nisin_5.6 + UB_0.15	Q6ZT62;Q9Y3L3	Q6ZT62;Q9Y3L3	-0.86717	0.86717	0.0549148	0.0475079	14	Q6ZT62	BARGIN	Bargin;SH3 domain-binding protein 1	BGIN_HUMAN;3BP1_HUMAN	2	-45.1779	0.548221	N:UB_7:3	Nisin_5.6 + UB_0.15	cytosol,extrinsic component of plasma membrane;phagocytic cup,nucleus,cytosol,adherens junction,bicellular tight junction,lamellipodium,cell leading edge,exocyst,intracellular	GTPase activator activity,linear polyubiquitin binding;GTPase activator activity,protein binding,SH3 domain binding,semaphorin receptor binding,Rac GTPase binding	signal transduction,positive regulation of GTPase activity,negative regulation of small GTPase mediated signal transduction;phagocytosis, engulfment,actin filament organization,cell migration,regulation of actin filament depolymerization,regulation of actin cytoskeleton organization,cell junction assembly,regulation of blood vessel endothelial cell migration,positive regulation of GTPase activity…
N:UB_7:3 / Nisin_5.6 + UB_0.15	P46777	P46777	-0.869908	0.869908	2.52936e-05	0.000182267	18	P46777	RPL5	Large ribosomal subunit protein uL18	RL5_HUMAN	12	-45.2818	0.547182	N:UB_7:3	Nisin_5.6 + UB_0.15	nucleus,nucleoplasm,nucleolus,cytoplasm,endoplasmic reticulum,cytosol,focal adhesion,membrane,cytosolic large ribosomal subunit,intracellular ribonucleoprotein complex,macromolecular complex,extracellular exosome	RNA binding,mRNA 3'-UTR binding,structural constituent of ribosome,protein binding,5S rRNA binding,ubiquitin protein ligase binding,mRNA 5'-UTR binding,ubiquitin ligase inhibitor activity,poly(A) RNA binding	ribosomal large subunit assembly,nuclear-transcribed mRNA catabolic process, nonsense-mediated decay,rRNA processing,translation,translational initiation,SRP-dependent cotranslational protein targeting to membrane,positive regulation of gene expression,viral transcription,ribosomal large subunit biogenesis,positive regulation of translation,protein stabilization,regulation of signal transduction …
N:UB_7:3 / Nisin_5.6 + UB_0.15	P08708	P08708	-0.876318	0.876318	0.00161809	0.00368723	18	P08708	RPS17	Small ribosomal subunit protein eS17	RS17_HUMAN	7	-45.5244	0.544756	N:UB_7:3	Nisin_5.6 + UB_0.15	nucleoplasm,cytosol,ribosome,focal adhesion,membrane,cytosolic small ribosomal subunit,extracellular exosome	RNA binding,structural constituent of ribosome	ribosomal small subunit assembly,nuclear-transcribed mRNA catabolic process, nonsense-mediated decay,rRNA processing,translation,translational initiation,SRP-dependent cotranslational protein targeting to membrane,viral transcription,erythrocyte homeostasis,ribosomal small subunit biogenesis
N:UB_7:3 / Nisin_5.6 + UB_0.15	Q9NVT9	Q9NVT9	-0.905109	0.905109	0.00073227	0.00208504	18	Q9NVT9	ARMC1	Armadillo repeat-containing protein 1	ARMC1_HUMAN	3	-46.6008	0.533992	N:UB_7:3	Nisin_5.6 + UB_0.15	nucleus,cytoplasm,mitochondrion	protein binding,metal ion binding	metal ion transport
N:UB_7:3 / Nisin_5.6 + UB_0.15	Q13219	Q13219	-0.9168	0.9168	0.00122836	0.00301197	18	Q13219	PAPPA	Pappalysin-1	PAPP1_HUMAN	1	-47.0318	0.529682	N:UB_7:3	Nisin_5.6 + UB_0.15	extracellular region,extracellular space	metalloendopeptidase activity,metallopeptidase activity,zinc ion binding	proteolysis,female pregnancy,response to follicle-stimulating hormone,cellular protein metabolic process,response to glucocorticoid
N:UB_7:3 / Nisin_5.6 + UB_0.15	O00571	O00571	-0.933588	0.933588	2.37745e-05	0.000173785	18	O00571	DDX3X	ATP-dependent RNA helicase DDX3X	DDX3X_HUMAN	34	-47.6445	0.523555	N:UB_7:3	Nisin_5.6 + UB_0.15	extracellular region,nucleus,nucleolus,cytoplasm,mitochondrial outer membrane,cytosol,cytoplasmic stress granule,nuclear speck,secretory granule lumen,extracellular exosome,ficolin-1-rich granule lumen,eukaryotic translation initiation factor 3 complex,cytosolic small ribosomal subunit,cytoplasmic ribonucleoprotein granule	DNA binding,RNA binding,GTPase activity,ATP-dependent DNA helicase activity,ATP-dependent RNA helicase activity,protein binding,ATP binding,transcription factor binding,poly(A) binding,eukaryotic initiation factor 4E binding,ATPase activity,nucleoside-triphosphatase activity,translation initiation factor binding,RNA strand annealing activity,RNA stem-loop binding,ribosomal small subunit binding,C…	transcription, DNA-templated,translational initiation,chromosome segregation,extrinsic apoptotic signaling pathway via death domain receptors,response to virus,RNA secondary structure unwinding,positive regulation of gene expression,viral process,Wnt signaling pathway,negative regulation of translation,positive regulation of cell growth,negative regulation of cell growth,negative regulation of pr…
N:UB_7:3 / Nisin_5.6 + UB_0.15	Q8WUY8	Q8WUY8	-0.947217	0.947217	0.00183762	0.00404475	12	Q8WUY8	NAT14	Probable N-acetyltransferase 14	NAT14_HUMAN	2	-48.1368	0.518632	N:UB_7:3	Nisin_5.6 + UB_0.15	nucleus,integral component of membrane	DNA binding,N-acetyltransferase activity	DNA-templated transcription, initiation,positive regulation of transcription, DNA-templated
N:UB_7:3 / Nisin_5.6 + UB_0.15	Q9BRJ2	Q9BRJ2	-0.965656	0.965656	0.00402257	0.00708479	16	Q9BRJ2	MRPL45	Large ribosomal subunit protein mL45	RM45_HUMAN	7	-48.7955	0.512045	N:UB_7:3	Nisin_5.6 + UB_0.15	mitochondrial inner membrane,mitochondrial large ribosomal subunit,mitochondrion	RNA binding,protein binding	mitochondrial translational elongation,mitochondrial translational termination
N:UB_7:3 / Nisin_5.6 + UB_0.15	Q9Y3D9	Q9Y3D9	-0.978505	0.978505	0.0159048	0.0192044	18	Q9Y3D9	MRPS23	Small ribosomal subunit protein mS23	RT23_HUMAN	6	-49.2495	0.507505	N:UB_7:3	Nisin_5.6 + UB_0.15	mitochondrion,mitochondrial inner membrane,ribosome,nuclear membrane,intermediate filament cytoskeleton	RNA binding,structural constituent of ribosome,protein binding	mitochondrial translational elongation,mitochondrial translational termination
N:UB_7:3 / Nisin_5.6 + UB_0.15	Q9BYN8	Q9BYN8	-0.98153	0.98153	8.33023e-06	7.99489e-05	18	Q9BYN8	MRPS26	Small ribosomal subunit protein mS26	RT26_HUMAN	3	-49.3558	0.506442	N:UB_7:3	Nisin_5.6 + UB_0.15	nucleoplasm,mitochondrion,mitochondrial inner membrane,mitochondrial small ribosomal subunit	RNA binding	DNA damage response, detection of DNA damage,mitochondrial translational elongation,mitochondrial translational termination
N:UB_7:3 / Nisin_5.6 + UB_0.15	P36969	P36969	-0.988212	0.988212	0.000115848	0.000555375	18	P36969	GPX4	Phospholipid hydroperoxide glutathione peroxidase GPX4	GPX4_HUMAN	6	-49.5898	0.504102	N:UB_7:3	Nisin_5.6 + UB_0.15	nucleus,nucleoplasm,mitochondrion,cytosol,macromolecular complex,extracellular exosome	glutathione peroxidase activity,protein binding,identical protein binding,phospholipid-hydroperoxide glutathione peroxidase activity	phospholipid metabolic process,response to oxidative stress,multicellular organism development,spermatogenesis,lipoxygenase pathway,protein polymerization,oxidation-reduction process,cellular oxidant detoxification,Requires Ontology
N:UB_7:3 / Nisin_5.6 + UB_0.15	P62263	P62263	-1.0375	1.0375	4.73181e-05	0.000290172	18	P62263	RPS14	Small ribosomal subunit protein uS11	RS14_HUMAN	5	-51.2828	0.487172	N:UB_7:3	Nisin_5.6 + UB_0.15	nucleoplasm,nucleolus,mitochondrion,cytosol,focal adhesion,membrane,cytosolic small ribosomal subunit,extracellular exosome	RNA binding,structural constituent of ribosome,protein binding,translation regulator activity,mRNA 5'-UTR binding,small ribosomal subunit rRNA binding	ribosomal small subunit assembly,negative regulation of transcription from RNA polymerase II promoter,nuclear-transcribed mRNA catabolic process, nonsense-mediated decay,maturation of SSU-rRNA from tricistronic rRNA transcript (SSU-rRNA, 5.8S rRNA, LSU-rRNA),rRNA processing,translation,translational initiation,regulation of translation,SRP-dependent cotranslational protein targeting to membrane,v…
N:UB_7:3 / Nisin_5.6 + UB_0.15	Q9BQB6	Q9BQB6	-1.08428	1.08428	0.0435147	0.0400578	12	Q9BQB6	VKORC1	Vitamin K epoxide reductase complex subunit 1	VKOR1_HUMAN	1	-52.8371	0.471629	N:UB_7:3	Nisin_5.6 + UB_0.15	endoplasmic reticulum,endoplasmic reticulum membrane,integral component of membrane	vitamin-K-epoxide reductase (warfarin-sensitive) activity,quinone binding	blood coagulation,drug metabolic process,peptidyl-glutamic acid carboxylation,vitamin K metabolic process,oxidation-reduction process,bone development
N:UB_7:3 / Nisin_5.6 + UB_0.15	O75380	O75380	-1.12783	1.12783	0.0477304	0.0428493	16	O75380	NDUFS6	NADH dehydrogenase [ubiquinone] iron-sulfur protein 6, mitochondrial	NDUS6_HUMAN	3	-54.2395	0.457605	N:UB_7:3	Nisin_5.6 + UB_0.15	mitochondrial inner membrane,mitochondrial respiratory chain complex I	NADH dehydrogenase (ubiquinone) activity,electron carrier activity	mitochondrial electron transport, NADH to ubiquinone,fatty acid metabolic process,muscle contraction,multicellular organism aging,mitochondrial respiratory chain complex I assembly,multicellular organism growth,reproductive system development,mitochondrion morphogenesis,cardiovascular system development
N:UB_7:3 / Nisin_5.6 + UB_0.15	Q9UKR5	Q9UKR5	-1.13747	1.13747	0.000207951	0.000846792	16	Q9UKR5	ERG28	Ergosterol biosynthetic protein 28 homolog	ERG28_HUMAN	2	-54.5444	0.454556	N:UB_7:3	Nisin_5.6 + UB_0.15	endoplasmic reticulum membrane,integral component of membrane,transport vesicle	molecular_function,protein binding, bridging	ergosterol biosynthetic process,biological_process
N:UB_7:3 / Nisin_5.6 + UB_0.15	P46782	P46782	-1.19073	1.19073	2.5763e-05	0.000184855	18	P46782	RPS5	Small ribosomal subunit protein uS7	RS5_HUMAN	10	-56.1919	0.438081	N:UB_7:3	Nisin_5.6 + UB_0.15	nucleoplasm,cytosol,focal adhesion,membrane,cytosolic small ribosomal subunit,intracellular ribonucleoprotein complex,extracellular exosome,ribosome	RNA binding,mRNA binding,structural constituent of ribosome,protein binding,rRNA binding	ribosomal small subunit assembly,nuclear-transcribed mRNA catabolic process, nonsense-mediated decay,rRNA processing,translation,translational initiation,regulation of translational fidelity,SRP-dependent cotranslational protein targeting to membrane,viral transcription
N:UB_7:3 / Nisin_5.6 + UB_0.15	Q9P0M9	Q9P0M9	-1.24497	1.24497	0.0056654	0.00910469	10	Q9P0M9	MRPL27	Large ribosomal subunit protein bL27m	RM27_HUMAN	1	-57.8084	0.421916	N:UB_7:3	Nisin_5.6 + UB_0.15	mitochondrial inner membrane,mitochondrial large ribosomal subunit	RNA binding,structural constituent of ribosome,protein binding	translation,mitochondrial translational elongation,mitochondrial translational termination
N:UB_7:3 / Nisin_5.6 + UB_0.15	Q5SY16	Q5SY16	-1.29098	1.29098	0.0104303	0.0141302	12	Q5SY16	NOL9	Polynucleotide 5'-hydroxyl-kinase NOL9	NOL9_HUMAN	1	-59.1328	0.408672	N:UB_7:3	Nisin_5.6 + UB_0.15	nucleoplasm,nucleolus,membrane,intermediate filament cytoskeleton,nucleus	RNA binding,protein binding,ATP binding,polynucleotide 5'-hydroxyl-kinase activity	cleavage in ITS2 between 5.8S rRNA and LSU-rRNA of tricistronic rRNA transcript (SSU-rRNA, 5.8S rRNA, LSU-rRNA),maturation of 5.8S rRNA,rRNA processing,phosphorylation,RNA processing
N:UB_7:3 / Nisin_5.6 + UB_0.15	P62851	P62851	-1.341	1.341	2.38391e-05	0.000173943	18	P62851	RPS25	Small ribosomal subunit protein eS25	RS25_HUMAN	4	-60.5254	0.394746	N:UB_7:3	Nisin_5.6 + UB_0.15	nucleus,nucleoplasm,nucleolus,cytosol,ribosome,small ribosomal subunit,cytosolic small ribosomal subunit,extracellular exosome	RNA binding,protein binding	nuclear-transcribed mRNA catabolic process, nonsense-mediated decay,rRNA processing,translation,translational initiation,SRP-dependent cotranslational protein targeting to membrane,viral transcription
N:UB_7:3 / Nisin_5.6 + UB_0.15	A6ZKI3;Q9BWD3	A6ZKI3;Q9BWD3	-1.35791	1.35791	2.45122e-05	0.000177684	14	A6ZKI3	RTL8C	Retrotransposon Gag-like protein 8C;Retrotransposon Gag-like protein 8A	RTL8C_HUMAN;RTL8A_HUMAN	2	-60.9854	0.390146	N:UB_7:3	Nisin_5.6 + UB_0.15	;	;protein binding	;
N:UB_7:3 / Nisin_5.6 + UB_0.15	P41567	P41567	-1.36474	1.36474	6.10098e-05	0.000350094	18	P41567	EIF1	Eukaryotic translation initiation factor 1	EIF1_HUMAN	5	-61.1695	0.388305	N:UB_7:3	Nisin_5.6 + UB_0.15	nucleus,cytoplasm	RNA binding,translation initiation factor activity,protein binding,translation factor activity, RNA binding	translational initiation,regulation of translational initiation,dosage compensation by inactivation of X chromosome
N:UB_7:3 / Nisin_5.6 + UB_0.15	P47914	P47914	-1.38626	1.38626	2.19687e-06	2.94371e-05	18	P47914	RPL29	Large ribosomal subunit protein eL29	RL29_HUMAN	2	-61.7446	0.382554	N:UB_7:3	Nisin_5.6 + UB_0.15	cytosol,membrane,cytosolic large ribosomal subunit	RNA binding,structural constituent of ribosome,heparin binding,cadherin binding	nuclear-transcribed mRNA catabolic process, nonsense-mediated decay,cytoplasmic translation,rRNA processing,translation,translational initiation,SRP-dependent cotranslational protein targeting to membrane,embryo implantation,viral transcription
N:UB_7:3 / Nisin_5.6 + UB_0.15	P62081	P62081	-1.41292	1.41292	5.93594e-06	6.22908e-05	18	P62081	RPS7	Small ribosomal subunit protein eS7	RS7_HUMAN	7	-62.4449	0.375551	N:UB_7:3	Nisin_5.6 + UB_0.15	nucleus,nucleoplasm,nucleolus,cytosol,ribosome,focal adhesion,membrane,cytosolic small ribosomal subunit,intracellular ribonucleoprotein complex,90S preribosome,small-subunit processome,macromolecular complex,extracellular exosome,centrosome	RNA binding,mRNA 3'-UTR binding,structural constituent of ribosome,protein binding,protein kinase binding,mRNA 5'-UTR binding,ubiquitin ligase inhibitor activity	nuclear-transcribed mRNA catabolic process, nonsense-mediated decay,neural tube closure,cytoplasmic translation,rRNA processing,translation,translational initiation,SRP-dependent cotranslational protein targeting to membrane,positive regulation of gene expression,viral transcription,cell differentiation,ribosomal small subunit biogenesis,protein stabilization,positive regulation of intrinsic apop…
N:UB_7:3 / Nisin_5.6 + UB_0.15	Q7Z739	Q7Z739	-1.42372	1.42372	2.47943e-05	0.000179263	12	Q7Z739	YTHDF3	YTH domain-containing family protein 3	YTHD3_HUMAN	6	-62.7251	0.372749	N:UB_7:3	Nisin_5.6 + UB_0.15	cytosol	RNA binding,protein binding,ribosome binding,N6-methyladenosine-containing RNA binding	positive regulation of translation,positive regulation of translational initiation,mRNA destabilization
N:UB_7:3 / Nisin_5.6 + UB_0.15	P62753	P62753	-1.43005	1.43005	5.70402e-06	6.05066e-05	18	P62753	RPS6	Small ribosomal subunit protein eS6	RS6_HUMAN	9	-62.8883	0.371117	N:UB_7:3	Nisin_5.6 + UB_0.15	nucleus,nucleoplasm,nucleolus,endoplasmic reticulum,cytosol,polysome,small ribosomal subunit,membrane,cytosolic small ribosomal subunit,dendrite,intracellular ribonucleoprotein complex,cytoplasmic ribonucleoprotein granule,cell body,perinuclear region of cytoplasm	RNA binding,structural constituent of ribosome,protein binding,protein kinase binding	G1/S transition of mitotic cell cycle,nuclear-transcribed mRNA catabolic process, nonsense-mediated decay,placenta development,T cell proliferation involved in immune response,rRNA processing,translation,translational initiation,SRP-dependent cotranslational protein targeting to membrane,activation-induced cell death of T cells,mitotic cell cycle checkpoint,gastrulation,viral transcription,oogene…
N:UB_7:3 / Nisin_5.6 + UB_0.15	P15880	P15880	-1.43046	1.43046	1.957e-05	0.000150865	18	P15880	RPS2	Small ribosomal subunit protein uS5	RS2_HUMAN	11	-62.8987	0.371013	N:UB_7:3	Nisin_5.6 + UB_0.15	nucleus,nucleoplasm,cytosol,focal adhesion,membrane,cytosolic small ribosomal subunit,extracellular exosome,nucleolus	RNA binding,mRNA binding,structural constituent of ribosome,protein binding,fibroblast growth factor binding,enzyme binding,cadherin binding	nuclear-transcribed mRNA catabolic process, nonsense-mediated decay,rRNA processing,translation,translational initiation,protein methylation,SRP-dependent cotranslational protein targeting to membrane,viral transcription,positive regulation of ubiquitin-protein transferase activity
N:UB_7:3 / Nisin_5.6 + UB_0.15	P00374	P00374	-1.44873	1.44873	9.31347e-07	1.56331e-05	14	P00374	DHFR	Dihydrofolate reductase	DYR_HUMAN	6	-63.3657	0.366343	N:UB_7:3	Nisin_5.6 + UB_0.15	cellular_component,mitochondrion,cytosol	translation repressor activity, nucleic acid binding,mRNA binding,dihydrofolate reductase activity,folic acid binding,drug binding,folate reductase activity,methotrexate binding,NADPH binding,sequence-specific mRNA binding,NADP binding	regulation of transcription involved in G1/S transition of mitotic cell cycle,tetrahydrobiopterin biosynthetic process,one-carbon metabolic process,negative regulation of translation,axon regeneration,response to methotrexate,dihydrofolate metabolic process,tetrahydrofolate metabolic process,tetrahydrofolate biosynthetic process,folic acid metabolic process,positive regulation of nitric-oxide syn…
N:UB_7:3 / Nisin_5.6 + UB_0.15	P62913	P62913	-1.48236	1.48236	7.99619e-05	0.000424702	18	P62913	RPL11	Large ribosomal subunit protein uL5	RL11_HUMAN	7	-64.2098	0.357902	N:UB_7:3	Nisin_5.6 + UB_0.15	nucleoplasm,nucleolus,cytoplasm,cytosol,membrane,cytosolic large ribosomal subunit,macromolecular complex,polysomal ribosome,extracellular exosome	RNA binding,structural constituent of ribosome,protein binding,5S rRNA binding,ubiquitin protein ligase binding,ubiquitin ligase inhibitor activity,poly(A) RNA binding	ribosomal large subunit assembly,nuclear-transcribed mRNA catabolic process, nonsense-mediated decay,cytoplasmic translation,rRNA processing,translation,translational initiation,protein targeting,SRP-dependent cotranslational protein targeting to membrane,positive regulation of gene expression,viral transcription,positive regulation of protein binding,negative regulation of proteasomal ubiquitin-…
N:UB_7:3 / Nisin_5.6 + UB_0.15	Q92522	Q92522	-1.484	1.484	4.17191e-05	0.000264037	16	Q92522	H1-10	Histone H1.10	H1X_HUMAN	4	-64.2504	0.357496	N:UB_7:3	Nisin_5.6 + UB_0.15	nucleosome,nucleus,nucleolus	DNA binding,RNA binding,cadherin binding	nucleosome assembly
N:UB_7:3 / Nisin_5.6 + UB_0.15	P62249	P62249	-1.5359	1.5359	1.50526e-05	0.000124536	18	P62249	RPS16	Small ribosomal subunit protein uS9	RS16_HUMAN	9	-65.5135	0.344865	N:UB_7:3	Nisin_5.6 + UB_0.15	nucleoplasm,cytosol,focal adhesion,small ribosomal subunit,membrane,cytosolic small ribosomal subunit,extracellular exosome	RNA binding,structural constituent of ribosome,protein binding,poly(A) RNA binding	nuclear-transcribed mRNA catabolic process, nonsense-mediated decay,maturation of SSU-rRNA from tricistronic rRNA transcript (SSU-rRNA, 5.8S rRNA, LSU-rRNA),rRNA processing,translation,translational initiation,SRP-dependent cotranslational protein targeting to membrane,viral transcription,ribosomal small subunit biogenesis,liver regeneration,cellular response to leukemia inhibitory factor
N:UB_7:3 / Nisin_5.6 + UB_0.15	Q9Y2R5	Q9Y2R5	-1.55583	1.55583	3.74643e-05	0.000243899	18	Q9Y2R5	MRPS17	Small ribosomal subunit protein uS17m	RT17_HUMAN	3	-65.9867	0.340133	N:UB_7:3	Nisin_5.6 + UB_0.15	mitochondrial inner membrane,mitochondrial small ribosomal subunit	structural constituent of ribosome,rRNA binding	translation,mitochondrial translation,mitochondrial translational elongation,mitochondrial translational termination
N:UB_7:3 / Nisin_5.6 + UB_0.15	P61513	P61513	-1.56645	1.56645	8.44285e-06	8.0871e-05	17	P61513	RPL37A	Large ribosomal subunit protein eL43	RL37A_HUMAN	4	-66.2362	0.337638	N:UB_7:3	Nisin_5.6 + UB_0.15	nucleus,cytosol,focal adhesion,cytosolic large ribosomal subunit,extracellular exosome	RNA binding,structural constituent of ribosome,protein binding,metal ion binding	nuclear-transcribed mRNA catabolic process, nonsense-mediated decay,rRNA processing,translation,translational initiation,SRP-dependent cotranslational protein targeting to membrane,viral transcription
N:UB_7:3 / Nisin_5.6 + UB_0.15	P62917	P62917	-1.58184	1.58184	6.84149e-06	6.8802e-05	18	P62917	RPL8	Large ribosomal subunit protein uL2	RL8_HUMAN	7	-66.5944	0.334056	N:UB_7:3	Nisin_5.6 + UB_0.15	cytosol,focal adhesion,membrane,cytosolic large ribosomal subunit,polysomal ribosome	RNA binding,structural constituent of ribosome,rRNA binding,poly(A) RNA binding	nuclear-transcribed mRNA catabolic process, nonsense-mediated decay,cytoplasmic translation,rRNA processing,translation,translational initiation,SRP-dependent cotranslational protein targeting to membrane,viral transcription
N:UB_7:3 / Nisin_5.6 + UB_0.15	P46783	P46783	-1.59036	1.59036	9.50415e-05	0.000482113	18	P46783	RPS10	Small ribosomal subunit protein eS10	RS10_HUMAN	6	-66.7912	0.332088	N:UB_7:3	Nisin_5.6 + UB_0.15	nucleoplasm,nucleolus,cytosol,ribosome,focal adhesion,membrane,cytosolic small ribosomal subunit,extracellular exosome	RNA binding,structural constituent of ribosome,protein binding,poly(A) RNA binding	ribosomal small subunit assembly,nuclear-transcribed mRNA catabolic process, nonsense-mediated decay,rRNA processing,translation,translational initiation,SRP-dependent cotranslational protein targeting to membrane,viral transcription
N:UB_7:3 / Nisin_5.6 + UB_0.15	P62269	P62269	-1.69677	1.69677	1.85954e-06	2.63625e-05	18	P62269	RPS18	Small ribosomal subunit protein uS13	RS18_HUMAN	10	-69.1524	0.308476	N:UB_7:3	Nisin_5.6 + UB_0.15	nucleus,nucleoplasm,cytosol,ribosome,focal adhesion,small ribosomal subunit,membrane,cytosolic small ribosomal subunit,extracellular exosome	RNA binding,structural constituent of ribosome,protein binding,rRNA binding	nuclear-transcribed mRNA catabolic process, nonsense-mediated decay,rRNA processing,translation,translational initiation,SRP-dependent cotranslational protein targeting to membrane,viral transcription,ribosome biogenesis
N:UB_7:3 / Nisin_5.6 + UB_0.15	P62241	P62241	-1.75279	1.75279	2.90897e-06	3.62925e-05	18	P62241	RPS8	Small ribosomal subunit protein eS8	RS8_HUMAN	10	-70.3273	0.296727	N:UB_7:3	Nisin_5.6 + UB_0.15	nucleus,nucleoplasm,endoplasmic reticulum,cytosol,focal adhesion,membrane,cytosolic small ribosomal subunit,intracellular ribonucleoprotein complex,extracellular exosome	RNA binding,structural constituent of ribosome	nuclear-transcribed mRNA catabolic process, nonsense-mediated decay,maturation of SSU-rRNA from tricistronic rRNA transcript (SSU-rRNA, 5.8S rRNA, LSU-rRNA),rRNA processing,translation,translational initiation,SRP-dependent cotranslational protein targeting to membrane,viral transcription
N:UB_7:3 / Nisin_5.6 + UB_0.15	P23396	P23396	-1.77887	1.77887	3.72964e-06	4.37957e-05	18	P23396	RPS3	Small ribosomal subunit protein uS3	RS3_HUMAN	19	-70.8588	0.291412	N:UB_7:3	Nisin_5.6 + UB_0.15	nucleus,nucleoplasm,nucleolus,cytoplasm,mitochondrial inner membrane,mitochondrial matrix,endoplasmic reticulum,cytosol,ribosome,polysome,plasma membrane,focal adhesion,membrane,cytosolic small ribosomal subunit,intracellular ribonucleoprotein complex,ruffle membrane,extracellular exosome,NF-kappaB complex,mitotic spindle	DNA binding,damaged DNA binding,RNA binding,mRNA binding,structural constituent of ribosome,DNA-(apurinic or apyrimidinic site) lyase activity,endodeoxyribonuclease activity,protein binding,microtubule binding,transcription factor binding,tubulin binding,enzyme binding,kinase binding,protein kinase binding,Hsp70 protein binding,oxidized purine DNA binding,oxidized pyrimidine DNA binding,ubiquitin…	nuclear-transcribed mRNA catabolic process, nonsense-mediated decay,cytoplasmic translation,DNA repair,transcription, DNA-templated,rRNA processing,translation,translational initiation,SRP-dependent cotranslational protein targeting to membrane,apoptotic process,cellular response to DNA damage stimulus,response to oxidative stress,chromosome segregation,positive regulation of gene expression,nega…
N:UB_7:3 / Nisin_5.6 + UB_0.15	P63313	P63313	-1.79114	1.79114	4.43935e-07	9.03115e-06	18	P63313	TMSB10	Thymosin beta-10	TYB10_HUMAN	1	-71.1056	0.288944	N:UB_7:3	Nisin_5.6 + UB_0.15	cytoplasm,cytoskeleton,filamentous actin	actin monomer binding,protein binding	actin filament organization,sequestering of actin monomers
N:UB_7:3 / Nisin_5.6 + UB_0.15	P62701	P62701	-1.87292	1.87292	1.67235e-05	0.000134379	18	P62701	RPS4X	Small ribosomal subunit protein eS4, X isoform	RS4X_HUMAN	17	-72.6979	0.273021	N:UB_7:3	Nisin_5.6 + UB_0.15	nucleoplasm,cytosol,ribosome,polysome,focal adhesion,small ribosomal subunit,membrane,cytosolic small ribosomal subunit,intracellular ribonucleoprotein complex,cytoplasmic ribonucleoprotein granule,extracellular exosome	RNA binding,structural constituent of ribosome,protein binding,rRNA binding,poly(A) RNA binding	nuclear-transcribed mRNA catabolic process, nonsense-mediated decay,rRNA processing,translation,translational initiation,SRP-dependent cotranslational protein targeting to membrane,multicellular organism development,positive regulation of cell proliferation,viral transcription,response to ethanol,positive regulation of translation
N:UB_7:3 / Nisin_5.6 + UB_0.15	Q71UM5	Q71UM5	-1.88958	1.88958	9.06548e-07	1.53819e-05	18	Q71UM5	RPS27L	Ribosomal protein eS27-like	RS27L_HUMAN	3	-73.0114	0.269886	N:UB_7:3	Nisin_5.6 + UB_0.15	nucleus,cytosolic small ribosomal subunit	RNA binding,structural constituent of ribosome,protein binding,translation activator activity,cysteine-type endopeptidase activator activity involved in apoptotic process,metal ion binding,poly(A) RNA binding	ribosomal small subunit assembly,translation,activation of cysteine-type endopeptidase activity involved in apoptotic process,DNA damage response, signal transduction by p53 class mediator resulting in transcription of p21 class mediator,mitotic G1 DNA damage checkpoint,intrinsic apoptotic signaling pathway in response to DNA damage by p53 class mediator,positive regulation of translation
N:UB_7:3 / Nisin_5.6 + UB_0.15	P62277	P62277	-1.95003	1.95003	2.50721e-07	5.93394e-06	18	P62277	RPS13	Small ribosomal subunit protein uS15	RS13_HUMAN	8	-74.1189	0.258811	N:UB_7:3	Nisin_5.6 + UB_0.15	nucleus,nucleoplasm,nucleolus,cytosol,ribosome,focal adhesion,membrane,cytosolic small ribosomal subunit,extracellular exosome	RNA binding,mRNA binding,structural constituent of ribosome,protein binding,mRNA 5'-UTR binding,small ribosomal subunit rRNA binding	nuclear-transcribed mRNA catabolic process, nonsense-mediated decay,rRNA processing,translation,translational initiation,SRP-dependent cotranslational protein targeting to membrane,viral transcription,negative regulation of RNA splicing
N:UB_7:3 / Nisin_5.6 + UB_0.15	P61247	P61247	-1.9597	1.9597	1.14678e-06	1.83917e-05	18	P61247	RPS3A	Small ribosomal subunit protein eS1	RS3A_HUMAN	14	-74.2918	0.257082	N:UB_7:3	Nisin_5.6 + UB_0.15	nucleus,nucleoplasm,nucleolus,cytoplasm,endoplasmic reticulum,cytosol,focal adhesion,cytosolic small ribosomal subunit,intracellular ribonucleoprotein complex,extracellular exosome	RNA binding,structural constituent of ribosome,protein binding,mRNA 5'-UTR binding	nuclear-transcribed mRNA catabolic process, nonsense-mediated decay,cytoplasmic translation,rRNA processing,translation,translational initiation,SRP-dependent cotranslational protein targeting to membrane,viral transcription,cell differentiation,negative regulation of apoptotic process
N:UB_7:3 / Nisin_5.6 + UB_0.15	P39019	P39019	-2.02646	2.02646	2.14648e-06	2.899e-05	18	P39019	RPS19	Small ribosomal subunit protein eS19	RS19_HUMAN	8	-75.4543	0.245457	N:UB_7:3	Nisin_5.6 + UB_0.15	nucleoplasm,nucleolus,cytoplasm,cytosol,ribosome,focal adhesion,membrane,cytosolic small ribosomal subunit,extracellular exosome	RNA binding,structural constituent of ribosome,protein binding,fibroblast growth factor binding,protein kinase binding,protein homodimerization activity,poly(A) RNA binding	ribosomal small subunit assembly,nuclear-transcribed mRNA catabolic process, nonsense-mediated decay,maturation of SSU-rRNA from tricistronic rRNA transcript (SSU-rRNA, 5.8S rRNA, LSU-rRNA),monocyte chemotaxis,rRNA processing,translation,translational initiation,SRP-dependent cotranslational protein targeting to membrane,nucleolus organization,response to extracellular stimulus,viral transcriptio…
N:UB_7:3 / Nisin_5.6 + UB_0.15	Q07020	Q07020	-2.03918	2.03918	3.1175e-05	0.000212656	18	Q07020	RPL18	Large ribosomal subunit protein eL18	RL18_HUMAN	5	-75.6697	0.243303	N:UB_7:3	Nisin_5.6 + UB_0.15	nucleus,nucleolus,endoplasmic reticulum,rough endoplasmic reticulum,cytosol,focal adhesion,membrane,cytosolic large ribosomal subunit,polysomal ribosome	RNA binding,structural constituent of ribosome	nuclear-transcribed mRNA catabolic process, nonsense-mediated decay,cytoplasmic translation,rRNA processing,translation,translational initiation,SRP-dependent cotranslational protein targeting to membrane,viral transcription
N:UB_7:3 / Nisin_5.6 + UB_0.15	P46781	P46781	-2.05474	2.05474	7.51487e-06	7.39385e-05	18	P46781	RPS9	Small ribosomal subunit protein uS4	RS9_HUMAN	10	-75.9309	0.240691	N:UB_7:3	Nisin_5.6 + UB_0.15	nucleus,nucleoplasm,nucleolus,cytoplasm,cytosol,ribosome,focal adhesion,membrane,cytosolic small ribosomal subunit,intracellular ribonucleoprotein complex,extracellular exosome,small ribosomal subunit	RNA binding,structural constituent of ribosome,protein binding,rRNA binding,translation regulator activity	nuclear-transcribed mRNA catabolic process, nonsense-mediated decay,rRNA processing,translation,translational initiation,SRP-dependent cotranslational protein targeting to membrane,positive regulation of cell proliferation,viral transcription,positive regulation of translational fidelity
N:UB_7:3 / Nisin_5.6 + UB_0.15	P62244	P62244	-2.06301	2.06301	3.35614e-06	4.04018e-05	18	P62244	RPS15A	Small ribosomal subunit protein uS8	RS15A_HUMAN	6	-76.0683	0.239317	N:UB_7:3	Nisin_5.6 + UB_0.15	nucleoplasm,cytoplasm,mitochondrion,cytosol,membrane,cytosolic small ribosomal subunit,extracellular exosome	RNA binding,structural constituent of ribosome,protein binding	nuclear-transcribed mRNA catabolic process, nonsense-mediated decay,rRNA processing,translation,translational initiation,SRP-dependent cotranslational protein targeting to membrane,positive regulation of cell proliferation,response to virus,viral transcription,positive regulation of cell cycle
N:UB_7:3 / Nisin_5.6 + UB_0.15	P62266	P62266	-2.08845	2.08845	2.28293e-06	3.03141e-05	18	P62266	RPS23	Small ribosomal subunit protein uS12	RS23_HUMAN	5	-76.4866	0.235134	N:UB_7:3	Nisin_5.6 + UB_0.15	nucleoplasm,endoplasmic reticulum,rough endoplasmic reticulum,cytosol,ribosome,membrane,cytosolic small ribosomal subunit,polysomal ribosome	RNA binding,structural constituent of ribosome,protein binding	nuclear-transcribed mRNA catabolic process, nonsense-mediated decay,cytoplasmic translation,rRNA processing,translation,translational initiation,SRP-dependent cotranslational protein targeting to membrane,viral transcription,stress granule assembly,maintenance of translational fidelity
N:UB_7:3 / Nisin_5.6 + UB_0.15	P32969	P32969	-2.11477	2.11477	1.26948e-06	1.98547e-05	18	P32969	RPL9	Large ribosomal subunit protein uL6	RL9_HUMAN	7	-76.9118	0.230882	N:UB_7:3	Nisin_5.6 + UB_0.15	nucleus,cytosol,ribosome,focal adhesion,membrane,cytosolic large ribosomal subunit	RNA binding,structural constituent of ribosome,protein binding,rRNA binding	nuclear-transcribed mRNA catabolic process, nonsense-mediated decay,cytoplasmic translation,rRNA processing,translation,translational initiation,SRP-dependent cotranslational protein targeting to membrane,viral transcription
N:UB_7:3 / Nisin_5.6 + UB_0.15	P62847	P62847	-2.13288	2.13288	2.1246e-06	2.8965e-05	18	P62847	RPS24	Small ribosomal subunit protein eS24	RS24_HUMAN	4	-77.1997	0.228003	N:UB_7:3	Nisin_5.6 + UB_0.15	nucleus,nucleoplasm,cytosol,small ribosomal subunit,membrane,cytosolic small ribosomal subunit	RNA binding,structural constituent of ribosome,translation initiation factor binding	nuclear-transcribed mRNA catabolic process, nonsense-mediated decay,maturation of SSU-rRNA from tricistronic rRNA transcript (SSU-rRNA, 5.8S rRNA, LSU-rRNA),rRNA processing,translation,translational initiation,SRP-dependent cotranslational protein targeting to membrane,viral transcription,erythrocyte homeostasis,ribosomal small subunit biogenesis
N:UB_7:3 / Nisin_5.6 + UB_0.15	P62280	P62280	-2.33917	2.33917	3.35765e-07	7.3098e-06	18	P62280	RPS11	Small ribosomal subunit protein uS17	RS11_HUMAN	10	-80.2376	0.197624	N:UB_7:3	Nisin_5.6 + UB_0.15	nucleoplasm,nucleolus,cytoplasm,cytosol,ribosome,focal adhesion,membrane,cytosolic small ribosomal subunit,extracellular exosome	RNA binding,structural constituent of ribosome,protein binding,rRNA binding	nuclear-transcribed mRNA catabolic process, nonsense-mediated decay,rRNA processing,translation,translational initiation,SRP-dependent cotranslational protein targeting to membrane,viral transcription
N:UB_7:3 / Nisin_5.6 + UB_0.15	P18621	P18621	-2.41446	2.41446	1.47757e-06	2.22032e-05	18	P18621	RPL17	Large ribosomal subunit protein uL22	RL17_HUMAN	8	-81.2425	0.187575	N:UB_7:3	Nisin_5.6 + UB_0.15	nucleus,cytosol,cytosolic large ribosomal subunit	RNA binding,structural constituent of ribosome,protein binding	nuclear-transcribed mRNA catabolic process, nonsense-mediated decay,rRNA processing,translation,translational initiation,SRP-dependent cotranslational protein targeting to membrane,viral transcription,cytoplasmic translation
N:UB_7:3 / Nisin_5.6 + UB_0.15	Q02543	Q02543	-2.42412	2.42412	2.28036e-06	3.03141e-05	18	Q02543	RPL18A	Large ribosomal subunit protein eL20	RL18A_HUMAN	8	-81.3676	0.186324	N:UB_7:3	Nisin_5.6 + UB_0.15	cytosol,membrane,cytosolic large ribosomal subunit,polysomal ribosome	RNA binding,structural constituent of ribosome,protein binding	nuclear-transcribed mRNA catabolic process, nonsense-mediated decay,cytoplasmic translation,rRNA processing,translation,translational initiation,SRP-dependent cotranslational protein targeting to membrane,viral transcription,response to antineoplastic agent
N:UB_7:3 / Nisin_5.6 + UB_0.15	P62854	P62854	-2.45068	2.45068	9.26521e-07	1.56016e-05	18	P62854	RPS26	Small ribosomal subunit protein eS26	RS26_HUMAN	3	-81.7075	0.182925	N:UB_7:3	Nisin_5.6 + UB_0.15	nucleoplasm,cytosol,small ribosomal subunit,membrane,cytosolic small ribosomal subunit,polysomal ribosome,extracellular exosome,cytoplasmic side of rough endoplasmic reticulum membrane	RNA binding,mRNA binding,structural constituent of ribosome,protein binding,cadherin binding	nuclear-transcribed mRNA catabolic process, nonsense-mediated decay,cytoplasmic translation,rRNA processing,translation,translational initiation,SRP-dependent cotranslational protein targeting to membrane,viral transcription,negative regulation of RNA splicing
N:UB_7:3 / Nisin_5.6 + UB_0.15	P62829	P62829	-2.52194	2.52194	1.27747e-07	3.60904e-06	18	P62829	RPL23	Large ribosomal subunit protein uL14	RL23_HUMAN	8	-82.5891	0.174109	N:UB_7:3	Nisin_5.6 + UB_0.15	nucleoplasm,nucleolus,cytoplasm,cytosol,ribosome,focal adhesion,membrane,cytosolic large ribosomal subunit,macromolecular complex,extracellular exosome	transcription coactivator binding,RNA binding,structural constituent of ribosome,protein binding,ubiquitin protein ligase binding,large ribosomal subunit rRNA binding,ubiquitin ligase inhibitor activity	negative regulation of transcription from RNA polymerase II promoter,nuclear-transcribed mRNA catabolic process, nonsense-mediated decay,rRNA processing,translation,translational initiation,ribosomal protein import into nucleus,SRP-dependent cotranslational protein targeting to membrane,positive regulation of cell proliferation,positive regulation of gene expression,viral transcription,protein-DN…
N:UB_7:3 / Nisin_5.6 + UB_0.15	P39023	P39023	-2.54381	2.54381	5.69309e-07	1.08374e-05	18	P39023	RPL3	Large ribosomal subunit protein uL3	RL3_HUMAN	18	-82.851	0.17149	N:UB_7:3	Nisin_5.6 + UB_0.15	nucleus,nucleolus,cytoplasm,cytosol,focal adhesion,cytosolic large ribosomal subunit,macromolecular complex,extracellular exosome	RNA binding,structural constituent of ribosome,protein binding,5S rRNA binding	ribosomal large subunit assembly,nuclear-transcribed mRNA catabolic process, nonsense-mediated decay,rRNA processing,translation,translational initiation,SRP-dependent cotranslational protein targeting to membrane,viral transcription,cellular response to interleukin-4
N:UB_7:3 / Nisin_5.6 + UB_0.15	P63173	P63173	-2.58687	2.58687	2.08418e-07	5.23052e-06	18	P63173	RPL38	Large ribosomal subunit protein eL38	RL38_HUMAN	3	-83.3554	0.166446	N:UB_7:3	Nisin_5.6 + UB_0.15	cytosol,focal adhesion,cytosolic large ribosomal subunit,eukaryotic 80S initiation complex,polysomal ribosome	RNA binding,structural constituent of ribosome	nuclear-transcribed mRNA catabolic process, nonsense-mediated decay,skeletal system development,ossification,cytoplasmic translation,rRNA processing,translation,translational initiation,regulation of translation,SRP-dependent cotranslational protein targeting to membrane,sensory perception of sound,viral transcription,ribonucleoprotein complex assembly,90S preribosome assembly,middle ear morphoge…
N:UB_7:3 / Nisin_5.6 + UB_0.15	Q02878	Q02878	-2.88798	2.88798	2.15672e-07	5.3372e-06	18	Q02878	RPL6	Large ribosomal subunit protein eL6	RL6_HUMAN	12	-86.4907	0.135093	N:UB_7:3	Nisin_5.6 + UB_0.15	nucleus,rough endoplasmic reticulum,cytosol,focal adhesion,membrane,cytosolic large ribosomal subunit,cytoplasmic ribonucleoprotein granule,polysomal ribosome	DNA binding,RNA binding,structural constituent of ribosome,cadherin binding,poly(A) RNA binding	ribosomal large subunit assembly,nuclear-transcribed mRNA catabolic process, nonsense-mediated decay,cytoplasmic translation,regulation of transcription, DNA-templated,rRNA processing,translation,translational initiation,SRP-dependent cotranslational protein targeting to membrane,viral transcription
N:UB_7:3 / Nisin_5.6 + UB_0.15	P62857	P62857	-2.89408	2.89408	6.22137e-08	2.1527e-06	18	P62857	RPS28	Small ribosomal subunit protein eS28	RS28_HUMAN	3	-86.5478	0.134522	N:UB_7:3	Nisin_5.6 + UB_0.15	nucleoplasm,cytosol,small ribosomal subunit,cytosolic small ribosomal subunit,polysomal ribosome,extracellular exosome,cytoplasmic side of rough endoplasmic reticulum membrane	RNA binding,structural constituent of ribosome,protein binding	ribosomal small subunit assembly,nuclear-transcribed mRNA catabolic process, nonsense-mediated decay,cytoplasmic translation,rRNA processing,translation,translational initiation,SRP-dependent cotranslational protein targeting to membrane,viral transcription,maturation of SSU-rRNA,ribosome biogenesis,ribosomal small subunit biogenesis
N:UB_7:3 / Nisin_5.6 + UB_0.15	P62750	P62750	-2.9239	2.9239	5.6514e-07	1.08022e-05	18	P62750	RPL23A	Large ribosomal subunit protein uL23	RL23A_HUMAN	5	-86.823	0.13177	N:UB_7:3	Nisin_5.6 + UB_0.15	nucleus,nucleolus,cytoplasm,cytosol,cytosolic large ribosomal subunit,extracellular exosome,TORC2 complex	RNA binding,structural constituent of ribosome,protein binding,rRNA binding,cadherin binding	ribosomal large subunit assembly,nuclear-transcribed mRNA catabolic process, nonsense-mediated decay,rRNA processing,translation,translational initiation,SRP-dependent cotranslational protein targeting to membrane,cell proliferation,viral transcription
N:UB_7:3 / Nisin_5.6 + UB_0.15	P18124	P18124	-2.9496	2.9496	1.8299e-06	2.59801e-05	18	P18124	RPL7	Large ribosomal subunit protein uL30	RL7_HUMAN	11	-87.0556	0.129444	N:UB_7:3	Nisin_5.6 + UB_0.15	nucleus,nucleolus,cytoplasm,cytosol,focal adhesion,membrane,cytosolic large ribosomal subunit,intracellular ribonucleoprotein complex,extracellular exosome	DNA binding,RNA binding,mRNA binding,structural constituent of ribosome,protein binding,protein homodimerization activity,poly(A) RNA binding	nuclear-transcribed mRNA catabolic process, nonsense-mediated decay,maturation of LSU-rRNA from tricistronic rRNA transcript (SSU-rRNA, 5.8S rRNA, LSU-rRNA),cytoplasmic translation,rRNA processing,translation,translational initiation,SRP-dependent cotranslational protein targeting to membrane,viral transcription,ribosomal large subunit biogenesis
N:UB_7:3 / Nisin_5.6 + UB_0.15	P26373	P26373	-2.96954	2.96954	6.00518e-08	2.09272e-06	18	P26373	RPL13	Large ribosomal subunit protein eL13	RL13_HUMAN	8	-87.2332	0.127668	N:UB_7:3	Nisin_5.6 + UB_0.15	nucleus,nucleolus,endoplasmic reticulum,cytosol,membrane,cytosolic large ribosomal subunit,cytosolic ribosome	RNA binding,structural constituent of ribosome,protein binding	nuclear-transcribed mRNA catabolic process, nonsense-mediated decay,rRNA processing,translation,translational initiation,SRP-dependent cotranslational protein targeting to membrane,viral transcription
N:UB_7:3 / Nisin_5.6 + UB_0.15	P61254	P61254	-3.06351	3.06351	6.50363e-07	1.19793e-05	18	P61254	RPL26	Large ribosomal subunit protein uL24	RL26_HUMAN	7	-88.0383	0.119617	N:UB_7:3	Nisin_5.6 + UB_0.15	nucleoplasm,nucleolus,cytoplasm,cytosol,membrane,cytosolic large ribosomal subunit,cytosolic ribosome,extracellular exosome,ribonucleoprotein complex	RNA binding,structural constituent of ribosome,protein binding,mRNA 5'-UTR binding,poly(A) RNA binding	nuclear-transcribed mRNA catabolic process, nonsense-mediated decay,cytoplasmic translation,rRNA processing,translation,translational initiation,SRP-dependent cotranslational protein targeting to membrane,DNA damage response, signal transduction by p53 class mediator resulting in cell cycle arrest,viral transcription,cellular response to UV,ribosomal large subunit biogenesis,positive regulation o…
N:UB_7:3 / Nisin_5.6 + UB_0.15	P27635	P27635	-3.33051	3.33051	1.15611e-06	1.85063e-05	14	P27635	RPL10	Large ribosomal subunit protein uL16	RL10_HUMAN	7	-90.0593	0.0994071	N:UB_7:3	Nisin_5.6 + UB_0.15	nucleus,endoplasmic reticulum,cytosol,membrane,cytosolic large ribosomal subunit,macromolecular complex,smooth endoplasmic reticulum	RNA binding,structural constituent of ribosome,protein binding,translation regulator activity	ribosomal large subunit assembly,negative regulation of transcription from RNA polymerase II promoter,nuclear-transcribed mRNA catabolic process, nonsense-mediated decay,rRNA processing,translation,translational initiation,regulation of translation,SRP-dependent cotranslational protein targeting to membrane,viral transcription,negative regulation of apoptotic process,embryonic brain development
N:UB_7:3 / Nisin_5.6 + UB_0.15	P50914	P50914	-3.37666	3.37666	2.87368e-08	1.24293e-06	18	P50914	RPL14	Large ribosomal subunit protein eL14	RL14_HUMAN	5	-90.3723	0.0962773	N:UB_7:3	Nisin_5.6 + UB_0.15	cytosol,membrane,cytosolic large ribosomal subunit,extracellular exosome	RNA binding,structural constituent of ribosome,protein binding,cadherin binding,poly(A) RNA binding	nuclear-transcribed mRNA catabolic process, nonsense-mediated decay,rRNA processing,translation,translational initiation,SRP-dependent cotranslational protein targeting to membrane,viral transcription,ribosomal large subunit biogenesis
N:UB_7:3 / Nisin_5.6 + UB_0.15	P42766	P42766	-3.42415	3.42415	1.15749e-07	3.38758e-06	16	P42766	RPL35	Large ribosomal subunit protein uL29	RL35_HUMAN	3	-90.684	0.0931599	N:UB_7:3	Nisin_5.6 + UB_0.15	nucleolus,cytosol,membrane,cytosolic large ribosomal subunit	RNA binding,mRNA binding,structural constituent of ribosome	nuclear-transcribed mRNA catabolic process, nonsense-mediated decay,maturation of LSU-rRNA from tricistronic rRNA transcript (SSU-rRNA, 5.8S rRNA, LSU-rRNA),rRNA processing,translation,translational initiation,SRP-dependent cotranslational protein targeting to membrane,viral transcription
N:UB_7:3 / Nisin_5.6 + UB_0.15	P36578	P36578	-3.42902	3.42902	2.23721e-07	5.48089e-06	18	P36578	RPL4	Large ribosomal subunit protein uL4	RL4_HUMAN	15	-90.7154	0.0928457	N:UB_7:3	Nisin_5.6 + UB_0.15	nucleus,nucleolus,cytoplasm,rough endoplasmic reticulum,cytosol,focal adhesion,membrane,cytosolic large ribosomal subunit,intracellular ribonucleoprotein complex,extracellular exosome	RNA binding,structural constituent of ribosome,protein binding	nuclear-transcribed mRNA catabolic process, nonsense-mediated decay,cytoplasmic translation,rRNA processing,translation,translational initiation,SRP-dependent cotranslational protein targeting to membrane,viral transcription
N:UB_7:3 / Nisin_5.6 + UB_0.15	P83731	P83731	-3.44177	3.44177	1.44943e-07	3.9576e-06	18	P83731	RPL24	Large ribosomal subunit protein eL24	RL24_HUMAN	7	-90.7971	0.0920286	N:UB_7:3	Nisin_5.6 + UB_0.15	cytoplasm,endoplasmic reticulum,cytosol,membrane,cytosolic large ribosomal subunit,polysomal ribosome,extracellular exosome	RNA binding,structural constituent of ribosome,protein binding,cadherin binding,poly(A) RNA binding	ribosomal large subunit assembly,nuclear-transcribed mRNA catabolic process, nonsense-mediated decay,cytoplasmic translation,rRNA processing,translation,translational initiation,SRP-dependent cotranslational protein targeting to membrane,viral transcription,assembly of large subunit precursor of preribosome
N:UB_7:3 / Nisin_5.6 + UB_0.15	P42677	P42677	-3.46913	3.46913	1.50251e-08	7.64951e-07	12	P42677	RPS27	Small ribosomal subunit protein eS27	RS27_HUMAN	1	-90.97	0.0903002	N:UB_7:3	Nisin_5.6 + UB_0.15	nucleus,nucleoplasm,cytosol,ribosome,cytosolic small ribosomal subunit	DNA binding,RNA binding,structural constituent of ribosome,protein binding,zinc ion binding,poly(A) RNA binding	ribosomal small subunit assembly,nuclear-transcribed mRNA catabolic process, nonsense-mediated decay,rRNA processing,translation,translational initiation,SRP-dependent cotranslational protein targeting to membrane,sister chromatid cohesion,cell proliferation,viral transcription
N:UB_7:3 / Nisin_5.6 + UB_0.15	P62899	P62899	-3.4808	3.4808	1.04769e-06	1.71688e-05	16	P62899	RPL31	Large ribosomal subunit protein eL31	RL31_HUMAN	4	-91.0427	0.0895727	N:UB_7:3	Nisin_5.6 + UB_0.15	cytosol,focal adhesion,membrane,cytosolic large ribosomal subunit,polysomal ribosome,extracellular exosome	RNA binding,structural constituent of ribosome,protein binding	nuclear-transcribed mRNA catabolic process, nonsense-mediated decay,cytoplasmic translation,rRNA processing,translation,translational initiation,SRP-dependent cotranslational protein targeting to membrane,viral transcription
N:UB_7:3 / Nisin_5.6 + UB_0.15	P40429	P40429	-3.51041	3.51041	3.76189e-07	7.97668e-06	18	P40429	RPL13A	Large ribosomal subunit protein uL13	RL13A_HUMAN	7	-91.2247	0.0877527	N:UB_7:3	Nisin_5.6 + UB_0.15	nucleus,nucleolus,cytoplasm,cytosol,focal adhesion,large ribosomal subunit,membrane,cytosolic large ribosomal subunit,intracellular ribonucleoprotein complex,GAIT complex,ribosome	RNA binding,mRNA binding,structural constituent of ribosome	nuclear-transcribed mRNA catabolic process, nonsense-mediated decay,rRNA processing,translation,translational initiation,SRP-dependent cotranslational protein targeting to membrane,negative regulation of translation,viral transcription,cellular response to interferon-gamma,negative regulation of formation of translation preinitiation complex
N:UB_7:3 / Nisin_5.6 + UB_0.15	P18077	P18077	-4.01095	4.01095	4.95957e-08	1.85746e-06	16	P18077	RPL35A	Large ribosomal subunit protein eL33	RL35A_HUMAN	8	-93.7973	0.0620273	N:UB_7:3	Nisin_5.6 + UB_0.15	cytosol,membrane,cytosolic large ribosomal subunit,extracellular exosome	tRNA binding,RNA binding,structural constituent of ribosome,protein binding	nuclear-transcribed mRNA catabolic process, nonsense-mediated decay,cytoplasmic translation,rRNA processing,translation,translational initiation,SRP-dependent cotranslational protein targeting to membrane,viral transcription,ribosomal large subunit biogenesis
N:UB_7:3 / Nisin_5.6 + UB_0.15	P46779	P46779	-4.13631	4.13631	2.27761e-07	5.53098e-06	16	P46779	RPL28	Large ribosomal subunit protein eL28	RL28_HUMAN	6	-94.3135	0.0568651	N:UB_7:3	Nisin_5.6 + UB_0.15	cytosol,membrane,cytosolic large ribosomal subunit,dendrite,cytoplasmic ribonucleoprotein granule,cell body,extracellular exosome	RNA binding,structural constituent of ribosome,protein binding	nuclear-transcribed mRNA catabolic process, nonsense-mediated decay,rRNA processing,translation,translational initiation,SRP-dependent cotranslational protein targeting to membrane,viral transcription
N:UB_7:3 / Nisin_5.6 + UB_0.15	P62861	P62861	-4.17341	4.17341	4.84552e-07	9.535e-06	12	P62861	FAU	Ubiquitin-like FUBI-ribosomal protein eS30 fusion protein	RS30_HUMAN	1	-94.4579	0.0554214	N:UB_7:3	Nisin_5.6 + UB_0.15
N:UB_7:3 / Nisin_5.6 + UB_0.15	P46776	P46776	-4.22727	4.22727	1.42391e-08	7.30644e-07	18	P46776	RPL27A	Large ribosomal subunit protein uL15	RL27A_HUMAN	5	-94.6609	0.0533907	N:UB_7:3	Nisin_5.6 + UB_0.15	endoplasmic reticulum,cytosol,membrane,cytosolic large ribosomal subunit	RNA binding,structural constituent of ribosome,protein binding	nuclear-transcribed mRNA catabolic process, nonsense-mediated decay,cytoplasmic translation,rRNA processing,translation,translational initiation,SRP-dependent cotranslational protein targeting to membrane,viral transcription
Nisin_5.6 / Control	P62857	P62857	-6.24153	6.24153	0.000133542	0.000889493	10	P62857	RPS28	Small ribosomal subunit protein eS28	RS28_HUMAN	3	-98.6784	0.0132164	Nisin_5.6	Control	nucleoplasm,cytosol,small ribosomal subunit,cytosolic small ribosomal subunit,polysomal ribosome,extracellular exosome,cytoplasmic side of rough endoplasmic reticulum membrane	RNA binding,structural constituent of ribosome,protein binding	ribosomal small subunit assembly,nuclear-transcribed mRNA catabolic process, nonsense-mediated decay,cytoplasmic translation,rRNA processing,translation,translational initiation,SRP-dependent cotranslational protein targeting to membrane,viral transcription,maturation of SSU-rRNA,ribosome biogenesis,ribosomal small subunit biogenesis
Nisin_5.6 / Control	P62750	P62750	-5.46637	5.46637	0.000321069	0.00147569	10	P62750	RPL23A	Large ribosomal subunit protein uL23	RL23A_HUMAN	5	-97.7382	0.0226183	Nisin_5.6	Control	nucleus,nucleolus,cytoplasm,cytosol,cytosolic large ribosomal subunit,extracellular exosome,TORC2 complex	RNA binding,structural constituent of ribosome,protein binding,rRNA binding,cadherin binding	ribosomal large subunit assembly,nuclear-transcribed mRNA catabolic process, nonsense-mediated decay,rRNA processing,translation,translational initiation,SRP-dependent cotranslational protein targeting to membrane,cell proliferation,viral transcription
Nisin_5.6 / Control	P39019	P39019	-5.20428	5.20428	0.00090319	0.00274412	10	P39019	RPS19	Small ribosomal subunit protein eS19	RS19_HUMAN	8	-97.2876	0.0271241	Nisin_5.6	Control	nucleoplasm,nucleolus,cytoplasm,cytosol,ribosome,focal adhesion,membrane,cytosolic small ribosomal subunit,extracellular exosome	RNA binding,structural constituent of ribosome,protein binding,fibroblast growth factor binding,protein kinase binding,protein homodimerization activity,poly(A) RNA binding	ribosomal small subunit assembly,nuclear-transcribed mRNA catabolic process, nonsense-mediated decay,maturation of SSU-rRNA from tricistronic rRNA transcript (SSU-rRNA, 5.8S rRNA, LSU-rRNA),monocyte chemotaxis,rRNA processing,translation,translational initiation,SRP-dependent cotranslational protein targeting to membrane,nucleolus organization,response to extracellular stimulus,viral transcriptio…
Nisin_5.6 / Control	P62841	P62841	-4.80717	4.80717	0.00120908	0.00324646	8	P62841	RPS15	Small ribosomal subunit protein uS19	RS15_HUMAN	3	-96.4281	0.0357189	Nisin_5.6	Control	nucleus,nucleoplasm,cytosol,focal adhesion,membrane,cytosolic small ribosomal subunit	DNA binding,RNA binding,structural constituent of ribosome,protein binding	ribosomal small subunit assembly,ribosomal small subunit export from nucleus,nuclear-transcribed mRNA catabolic process, nonsense-mediated decay,osteoblast differentiation,rRNA processing,translation,translational initiation,SRP-dependent cotranslational protein targeting to membrane,viral transcription,ribosomal small subunit biogenesis
Nisin_5.6 / Control	P46778	P46778	-4.78208	4.78208	0.00262451	0.00524835	10	P46778	RPL21	Large ribosomal subunit protein eL21	RL21_HUMAN	6	-96.3654	0.0363456	Nisin_5.6	Control	endoplasmic reticulum,cytosol,membrane,cytosolic large ribosomal subunit	RNA binding,structural constituent of ribosome,protein binding	nuclear-transcribed mRNA catabolic process, nonsense-mediated decay,rRNA processing,translation,translational initiation,SRP-dependent cotranslational protein targeting to membrane,viral transcription
Nisin_5.6 / Control	Q9Y3U8	Q9Y3U8	-4.45404	4.45404	0.000121875	0.00083854	8	Q9Y3U8	RPL36	Large ribosomal subunit protein eL36	RL36_HUMAN	4	-95.4375	0.0456247	Nisin_5.6	Control	nucleolus,cytoplasm,cytosol,membrane,cytosolic large ribosomal subunit,polysomal ribosome	RNA binding,structural constituent of ribosome,protein binding	nuclear-transcribed mRNA catabolic process, nonsense-mediated decay,cytoplasmic translation,rRNA processing,translation,translational initiation,SRP-dependent cotranslational protein targeting to membrane,viral transcription
Nisin_5.6 / Control	P83731	P83731	-4.44623	4.44623	0.000277513	0.00135551	10	P83731	RPL24	Large ribosomal subunit protein eL24	RL24_HUMAN	7	-95.4128	0.0458724	Nisin_5.6	Control	cytoplasm,endoplasmic reticulum,cytosol,membrane,cytosolic large ribosomal subunit,polysomal ribosome,extracellular exosome	RNA binding,structural constituent of ribosome,protein binding,cadherin binding,poly(A) RNA binding	ribosomal large subunit assembly,nuclear-transcribed mRNA catabolic process, nonsense-mediated decay,cytoplasmic translation,rRNA processing,translation,translational initiation,SRP-dependent cotranslational protein targeting to membrane,viral transcription,assembly of large subunit precursor of preribosome
Nisin_5.6 / Control	Q9UK41	Q9UK41	-4.28782	4.28782	0.00465159	0.00748121	8	Q9UK41	VPS28	Vacuolar protein sorting-associated protein 28 homolog	VPS28_HUMAN	1	-94.8804	0.0511961	Nisin_5.6	Control	ESCRT I complex,cytoplasm,endosome,early endosome,cytosol,plasma membrane,endosome membrane,late endosome membrane,host cell,extracellular exosome	protein binding,ubiquitin binding,protein complex binding	endosomal transport,macroautophagy,viral life cycle,negative regulation of protein ubiquitination,multivesicular body assembly,viral budding via host ESCRT complex,ubiquitin-dependent protein catabolic process via the multivesicular body sorting pathway,protein targeting to vacuole involved in ubiquitin-dependent protein catabolic process via the multivesicular body sorting pathway,positive regul…
Nisin_5.6 / Control	P46783	P46783	-4.20823	4.20823	0.00406583	0.00688238	10	P46783	RPS10	Small ribosomal subunit protein eS10	RS10_HUMAN	6	-94.59	0.0540998	Nisin_5.6	Control	nucleoplasm,nucleolus,cytosol,ribosome,focal adhesion,membrane,cytosolic small ribosomal subunit,extracellular exosome	RNA binding,structural constituent of ribosome,protein binding,poly(A) RNA binding	ribosomal small subunit assembly,nuclear-transcribed mRNA catabolic process, nonsense-mediated decay,rRNA processing,translation,translational initiation,SRP-dependent cotranslational protein targeting to membrane,viral transcription
Nisin_5.6 / Control	P18077	P18077	-4.19525	4.19525	1.25652e-05	0.000203925	10	P18077	RPL35A	Large ribosomal subunit protein eL33	RL35A_HUMAN	8	-94.5411	0.0545887	Nisin_5.6	Control	cytosol,membrane,cytosolic large ribosomal subunit,extracellular exosome	tRNA binding,RNA binding,structural constituent of ribosome,protein binding	nuclear-transcribed mRNA catabolic process, nonsense-mediated decay,cytoplasmic translation,rRNA processing,translation,translational initiation,SRP-dependent cotranslational protein targeting to membrane,viral transcription,ribosomal large subunit biogenesis
Nisin_5.6 / Control	P61254	P61254	-4.07219	4.07219	1.52721e-05	0.000229685	10	P61254	RPL26	Large ribosomal subunit protein uL24	RL26_HUMAN	7	-94.0551	0.0594494	Nisin_5.6	Control	nucleoplasm,nucleolus,cytoplasm,cytosol,membrane,cytosolic large ribosomal subunit,cytosolic ribosome,extracellular exosome,ribonucleoprotein complex	RNA binding,structural constituent of ribosome,protein binding,mRNA 5'-UTR binding,poly(A) RNA binding	nuclear-transcribed mRNA catabolic process, nonsense-mediated decay,cytoplasmic translation,rRNA processing,translation,translational initiation,SRP-dependent cotranslational protein targeting to membrane,DNA damage response, signal transduction by p53 class mediator resulting in cell cycle arrest,viral transcription,cellular response to UV,ribosomal large subunit biogenesis,positive regulation o…
Nisin_5.6 / Control	P46776	P46776	-4.05628	4.05628	0.000122239	0.000839589	10	P46776	RPL27A	Large ribosomal subunit protein uL15	RL27A_HUMAN	5	-93.9891	0.0601088	Nisin_5.6	Control	endoplasmic reticulum,cytosol,membrane,cytosolic large ribosomal subunit	RNA binding,structural constituent of ribosome,protein binding	nuclear-transcribed mRNA catabolic process, nonsense-mediated decay,cytoplasmic translation,rRNA processing,translation,translational initiation,SRP-dependent cotranslational protein targeting to membrane,viral transcription
Nisin_5.6 / Control	P18621	P18621	-4.03966	4.03966	0.00359947	0.00638344	10	P18621	RPL17	Large ribosomal subunit protein uL22	RL17_HUMAN	8	-93.9195	0.0608054	Nisin_5.6	Control	nucleus,cytosol,cytosolic large ribosomal subunit	RNA binding,structural constituent of ribosome,protein binding	nuclear-transcribed mRNA catabolic process, nonsense-mediated decay,rRNA processing,translation,translational initiation,SRP-dependent cotranslational protein targeting to membrane,viral transcription,cytoplasmic translation
Nisin_5.6 / Control	P62424	P62424	-3.96612	3.96612	0.000336263	0.00151644	10	P62424	RPL7A	Large ribosomal subunit protein eL8	RL7A_HUMAN	11	-93.6015	0.063985	Nisin_5.6	Control	nucleus,nucleolus,cytoplasm,cytosol,focal adhesion,membrane,cytosolic large ribosomal subunit,polysomal ribosome,extracellular exosome	RNA binding,structural constituent of ribosome,protein binding,cadherin binding	nuclear-transcribed mRNA catabolic process, nonsense-mediated decay,maturation of LSU-rRNA,rRNA processing,translation,translational initiation,SRP-dependent cotranslational protein targeting to membrane,viral transcription
Nisin_5.6 / Control	P84098	P84098	-3.88993	3.88993	7.89951e-07	3.18972e-05	10	P84098	RPL19	Large ribosomal subunit protein eL19	RL19_HUMAN	2	-93.2545	0.0674548	Nisin_5.6	Control	cytosol,focal adhesion,membrane,cytosolic large ribosomal subunit,polysomal ribosome	RNA binding,structural constituent of ribosome,protein binding,poly(A) RNA binding	nuclear-transcribed mRNA catabolic process, nonsense-mediated decay,cytoplasmic translation,rRNA processing,translation,translational initiation,SRP-dependent cotranslational protein targeting to membrane,viral transcription
Nisin_5.6 / Control	P62847	P62847	-3.87164	3.87164	0.00397576	0.00678857	10	P62847	RPS24	Small ribosomal subunit protein eS24	RS24_HUMAN	4	-93.1684	0.0683158	Nisin_5.6	Control	nucleus,nucleoplasm,cytosol,small ribosomal subunit,membrane,cytosolic small ribosomal subunit	RNA binding,structural constituent of ribosome,translation initiation factor binding	nuclear-transcribed mRNA catabolic process, nonsense-mediated decay,maturation of SSU-rRNA from tricistronic rRNA transcript (SSU-rRNA, 5.8S rRNA, LSU-rRNA),rRNA processing,translation,translational initiation,SRP-dependent cotranslational protein targeting to membrane,viral transcription,erythrocyte homeostasis,ribosomal small subunit biogenesis
Nisin_5.6 / Control	P46779	P46779	-3.85605	3.85605	0.000232218	0.00122757	10	P46779	RPL28	Large ribosomal subunit protein eL28	RL28_HUMAN	6	-93.0942	0.0690577	Nisin_5.6	Control	cytosol,membrane,cytosolic large ribosomal subunit,dendrite,cytoplasmic ribonucleoprotein granule,cell body,extracellular exosome	RNA binding,structural constituent of ribosome,protein binding	nuclear-transcribed mRNA catabolic process, nonsense-mediated decay,rRNA processing,translation,translational initiation,SRP-dependent cotranslational protein targeting to membrane,viral transcription
Nisin_5.6 / Control	P32969	P32969	-3.83709	3.83709	0.0175982	0.017476	10	P32969	RPL9	Large ribosomal subunit protein uL6	RL9_HUMAN	7	-93.0029	0.0699715	Nisin_5.6	Control	nucleus,cytosol,ribosome,focal adhesion,membrane,cytosolic large ribosomal subunit	RNA binding,structural constituent of ribosome,protein binding,rRNA binding	nuclear-transcribed mRNA catabolic process, nonsense-mediated decay,cytoplasmic translation,rRNA processing,translation,translational initiation,SRP-dependent cotranslational protein targeting to membrane,viral transcription
Nisin_5.6 / Control	Q02543	Q02543	-3.83353	3.83353	0.00279995	0.00544945	10	Q02543	RPL18A	Large ribosomal subunit protein eL20	RL18A_HUMAN	8	-92.9856	0.0701444	Nisin_5.6	Control	cytosol,membrane,cytosolic large ribosomal subunit,polysomal ribosome	RNA binding,structural constituent of ribosome,protein binding	nuclear-transcribed mRNA catabolic process, nonsense-mediated decay,cytoplasmic translation,rRNA processing,translation,translational initiation,SRP-dependent cotranslational protein targeting to membrane,viral transcription,response to antineoplastic agent
Nisin_5.6 / Control	P62280	P62280	-3.81257	3.81257	0.00084564	0.00263636	10	P62280	RPS11	Small ribosomal subunit protein uS17	RS11_HUMAN	10	-92.8829	0.0711709	Nisin_5.6	Control	nucleoplasm,nucleolus,cytoplasm,cytosol,ribosome,focal adhesion,membrane,cytosolic small ribosomal subunit,extracellular exosome	RNA binding,structural constituent of ribosome,protein binding,rRNA binding	nuclear-transcribed mRNA catabolic process, nonsense-mediated decay,rRNA processing,translation,translational initiation,SRP-dependent cotranslational protein targeting to membrane,viral transcription
Nisin_5.6 / Control	P39023	P39023	-3.80278	3.80278	0.00386849	0.00668321	10	P39023	RPL3	Large ribosomal subunit protein uL3	RL3_HUMAN	18	-92.8344	0.0716556	Nisin_5.6	Control	nucleus,nucleolus,cytoplasm,cytosol,focal adhesion,cytosolic large ribosomal subunit,macromolecular complex,extracellular exosome	RNA binding,structural constituent of ribosome,protein binding,5S rRNA binding	ribosomal large subunit assembly,nuclear-transcribed mRNA catabolic process, nonsense-mediated decay,rRNA processing,translation,translational initiation,SRP-dependent cotranslational protein targeting to membrane,viral transcription,cellular response to interleukin-4
Nisin_5.6 / Control	Q71UM5	Q71UM5	-3.80193	3.80193	0.00104689	0.00299819	10	Q71UM5	RPS27L	Ribosomal protein eS27-like	RS27L_HUMAN	3	-92.8302	0.0716978	Nisin_5.6	Control	nucleus,cytosolic small ribosomal subunit	RNA binding,structural constituent of ribosome,protein binding,translation activator activity,cysteine-type endopeptidase activator activity involved in apoptotic process,metal ion binding,poly(A) RNA binding	ribosomal small subunit assembly,translation,activation of cysteine-type endopeptidase activity involved in apoptotic process,DNA damage response, signal transduction by p53 class mediator resulting in transcription of p21 class mediator,mitotic G1 DNA damage checkpoint,intrinsic apoptotic signaling pathway in response to DNA damage by p53 class mediator,positive regulation of translation
Nisin_5.6 / Control	P62829	P62829	-3.79397	3.79397	0.000514767	0.00195999	10	P62829	RPL23	Large ribosomal subunit protein uL14	RL23_HUMAN	8	-92.7906	0.0720943	Nisin_5.6	Control	nucleoplasm,nucleolus,cytoplasm,cytosol,ribosome,focal adhesion,membrane,cytosolic large ribosomal subunit,macromolecular complex,extracellular exosome	transcription coactivator binding,RNA binding,structural constituent of ribosome,protein binding,ubiquitin protein ligase binding,large ribosomal subunit rRNA binding,ubiquitin ligase inhibitor activity	negative regulation of transcription from RNA polymerase II promoter,nuclear-transcribed mRNA catabolic process, nonsense-mediated decay,rRNA processing,translation,translational initiation,ribosomal protein import into nucleus,SRP-dependent cotranslational protein targeting to membrane,positive regulation of cell proliferation,positive regulation of gene expression,viral transcription,protein-DN…
Nisin_5.6 / Control	P60866	P60866	-3.78792	3.78792	0.00076213	0.00248768	10	P60866	RPS20	Small ribosomal subunit protein uS10	RS20_HUMAN	4	-92.7603	0.0723971	Nisin_5.6	Control	nucleoplasm,cytosol,membrane,cytosolic small ribosomal subunit,extracellular exosome,small ribosomal subunit	RNA binding,structural constituent of ribosome,protein binding	nuclear-transcribed mRNA catabolic process, nonsense-mediated decay,cytoplasmic translation,rRNA processing,translation,translational initiation,SRP-dependent cotranslational protein targeting to membrane,viral transcription
Nisin_5.6 / Control	P62899	P62899	-3.76921	3.76921	0.0012873	0.0033754	8	P62899	RPL31	Large ribosomal subunit protein eL31	RL31_HUMAN	4	-92.6658	0.0733425	Nisin_5.6	Control	cytosol,focal adhesion,membrane,cytosolic large ribosomal subunit,polysomal ribosome,extracellular exosome	RNA binding,structural constituent of ribosome,protein binding	nuclear-transcribed mRNA catabolic process, nonsense-mediated decay,cytoplasmic translation,rRNA processing,translation,translational initiation,SRP-dependent cotranslational protein targeting to membrane,viral transcription
Nisin_5.6 / Control	P63173	P63173	-3.73135	3.73135	0.00936996	0.0116453	10	P63173	RPL38	Large ribosomal subunit protein eL38	RL38_HUMAN	3	-92.4708	0.0752923	Nisin_5.6	Control	cytosol,focal adhesion,cytosolic large ribosomal subunit,eukaryotic 80S initiation complex,polysomal ribosome	RNA binding,structural constituent of ribosome	nuclear-transcribed mRNA catabolic process, nonsense-mediated decay,skeletal system development,ossification,cytoplasmic translation,rRNA processing,translation,translational initiation,regulation of translation,SRP-dependent cotranslational protein targeting to membrane,sensory perception of sound,viral transcription,ribonucleoprotein complex assembly,90S preribosome assembly,middle ear morphoge…
Nisin_5.6 / Control	P36578	P36578	-3.7296	3.7296	1.55893e-05	0.000232602	10	P36578	RPL4	Large ribosomal subunit protein uL4	RL4_HUMAN	15	-92.4616	0.0753841	Nisin_5.6	Control	nucleus,nucleolus,cytoplasm,rough endoplasmic reticulum,cytosol,focal adhesion,membrane,cytosolic large ribosomal subunit,intracellular ribonucleoprotein complex,extracellular exosome	RNA binding,structural constituent of ribosome,protein binding	nuclear-transcribed mRNA catabolic process, nonsense-mediated decay,cytoplasmic translation,rRNA processing,translation,translational initiation,SRP-dependent cotranslational protein targeting to membrane,viral transcription
Nisin_5.6 / Control	P61247	P61247	-3.72932	3.72932	2.92803e-06	7.98214e-05	10	P61247	RPS3A	Small ribosomal subunit protein eS1	RS3A_HUMAN	14	-92.4602	0.0753983	Nisin_5.6	Control	nucleus,nucleoplasm,nucleolus,cytoplasm,endoplasmic reticulum,cytosol,focal adhesion,cytosolic small ribosomal subunit,intracellular ribonucleoprotein complex,extracellular exosome	RNA binding,structural constituent of ribosome,protein binding,mRNA 5'-UTR binding	nuclear-transcribed mRNA catabolic process, nonsense-mediated decay,cytoplasmic translation,rRNA processing,translation,translational initiation,SRP-dependent cotranslational protein targeting to membrane,viral transcription,cell differentiation,negative regulation of apoptotic process
Nisin_5.6 / Control	P62244	P62244	-3.72525	3.72525	1.57637e-10	1.19099e-07	10	P62244	RPS15A	Small ribosomal subunit protein uS8	RS15A_HUMAN	6	-92.4388	0.0756116	Nisin_5.6	Control	nucleoplasm,cytoplasm,mitochondrion,cytosol,membrane,cytosolic small ribosomal subunit,extracellular exosome	RNA binding,structural constituent of ribosome,protein binding	nuclear-transcribed mRNA catabolic process, nonsense-mediated decay,rRNA processing,translation,translational initiation,SRP-dependent cotranslational protein targeting to membrane,positive regulation of cell proliferation,response to virus,viral transcription,positive regulation of cell cycle
Nisin_5.6 / Control	P62906	P62906	-3.71367	3.71367	0.000480788	0.0018849	10	P62906	RPL10A	Large ribosomal subunit protein uL1	RL10A_HUMAN	10	-92.3779	0.076221	Nisin_5.6	Control	nucleus,cytosol,focal adhesion,membrane,cytosolic large ribosomal subunit,polysomal ribosome,extracellular exosome	RNA binding,structural constituent of ribosome,protein binding	nuclear-transcribed mRNA catabolic process, nonsense-mediated decay,maturation of LSU-rRNA,cytoplasmic translation,rRNA processing,translation,translational initiation,SRP-dependent cotranslational protein targeting to membrane,viral transcription,response to ethanol
Nisin_5.6 / Control	Q02878	Q02878	-3.70416	3.70416	0.00268291	0.00531695	10	Q02878	RPL6	Large ribosomal subunit protein eL6	RL6_HUMAN	12	-92.3275	0.0767247	Nisin_5.6	Control	nucleus,rough endoplasmic reticulum,cytosol,focal adhesion,membrane,cytosolic large ribosomal subunit,cytoplasmic ribonucleoprotein granule,polysomal ribosome	DNA binding,RNA binding,structural constituent of ribosome,cadherin binding,poly(A) RNA binding	ribosomal large subunit assembly,nuclear-transcribed mRNA catabolic process, nonsense-mediated decay,cytoplasmic translation,regulation of transcription, DNA-templated,rRNA processing,translation,translational initiation,SRP-dependent cotranslational protein targeting to membrane,viral transcription
Nisin_5.6 / Control	P18124	P18124	-3.66791	3.66791	0.000244707	0.00126537	10	P18124	RPL7	Large ribosomal subunit protein uL30	RL7_HUMAN	11	-92.1323	0.078677	Nisin_5.6	Control	nucleus,nucleolus,cytoplasm,cytosol,focal adhesion,membrane,cytosolic large ribosomal subunit,intracellular ribonucleoprotein complex,extracellular exosome	DNA binding,RNA binding,mRNA binding,structural constituent of ribosome,protein binding,protein homodimerization activity,poly(A) RNA binding	nuclear-transcribed mRNA catabolic process, nonsense-mediated decay,maturation of LSU-rRNA from tricistronic rRNA transcript (SSU-rRNA, 5.8S rRNA, LSU-rRNA),cytoplasmic translation,rRNA processing,translation,translational initiation,SRP-dependent cotranslational protein targeting to membrane,viral transcription,ribosomal large subunit biogenesis
Nisin_5.6 / Control	P26373	P26373	-3.66149	3.66149	3.96526e-06	9.66404e-05	10	P26373	RPL13	Large ribosomal subunit protein eL13	RL13_HUMAN	8	-92.0972	0.0790283	Nisin_5.6	Control	nucleus,nucleolus,endoplasmic reticulum,cytosol,membrane,cytosolic large ribosomal subunit,cytosolic ribosome	RNA binding,structural constituent of ribosome,protein binding	nuclear-transcribed mRNA catabolic process, nonsense-mediated decay,rRNA processing,translation,translational initiation,SRP-dependent cotranslational protein targeting to membrane,viral transcription
Nisin_5.6 / Control	P46782	P46782	-3.65417	3.65417	0.00412618	0.00694084	10	P46782	RPS5	Small ribosomal subunit protein uS7	RS5_HUMAN	10	-92.057	0.07943	Nisin_5.6	Control	nucleoplasm,cytosol,focal adhesion,membrane,cytosolic small ribosomal subunit,intracellular ribonucleoprotein complex,extracellular exosome,ribosome	RNA binding,mRNA binding,structural constituent of ribosome,protein binding,rRNA binding	ribosomal small subunit assembly,nuclear-transcribed mRNA catabolic process, nonsense-mediated decay,rRNA processing,translation,translational initiation,regulation of translational fidelity,SRP-dependent cotranslational protein targeting to membrane,viral transcription
Nisin_5.6 / Control	P62917	P62917	-3.64823	3.64823	7.9908e-06	0.000153827	10	P62917	RPL8	Large ribosomal subunit protein uL2	RL8_HUMAN	7	-92.0242	0.0797578	Nisin_5.6	Control	cytosol,focal adhesion,membrane,cytosolic large ribosomal subunit,polysomal ribosome	RNA binding,structural constituent of ribosome,rRNA binding,poly(A) RNA binding	nuclear-transcribed mRNA catabolic process, nonsense-mediated decay,cytoplasmic translation,rRNA processing,translation,translational initiation,SRP-dependent cotranslational protein targeting to membrane,viral transcription
Nisin_5.6 / Control	P62277	P62277	-3.63823	3.63823	9.77339e-05	0.000730059	10	P62277	RPS13	Small ribosomal subunit protein uS15	RS13_HUMAN	8	-91.9687	0.0803126	Nisin_5.6	Control	nucleus,nucleoplasm,nucleolus,cytosol,ribosome,focal adhesion,membrane,cytosolic small ribosomal subunit,extracellular exosome	RNA binding,mRNA binding,structural constituent of ribosome,protein binding,mRNA 5'-UTR binding,small ribosomal subunit rRNA binding	nuclear-transcribed mRNA catabolic process, nonsense-mediated decay,rRNA processing,translation,translational initiation,SRP-dependent cotranslational protein targeting to membrane,viral transcription,negative regulation of RNA splicing
Nisin_5.6 / Control	P23396	P23396	-3.61188	3.61188	1.49304e-11	2.96106e-08	10	P23396	RPS3	Small ribosomal subunit protein uS3	RS3_HUMAN	19	-91.8207	0.0817932	Nisin_5.6	Control	nucleus,nucleoplasm,nucleolus,cytoplasm,mitochondrial inner membrane,mitochondrial matrix,endoplasmic reticulum,cytosol,ribosome,polysome,plasma membrane,focal adhesion,membrane,cytosolic small ribosomal subunit,intracellular ribonucleoprotein complex,ruffle membrane,extracellular exosome,NF-kappaB complex,mitotic spindle	DNA binding,damaged DNA binding,RNA binding,mRNA binding,structural constituent of ribosome,DNA-(apurinic or apyrimidinic site) lyase activity,endodeoxyribonuclease activity,protein binding,microtubule binding,transcription factor binding,tubulin binding,enzyme binding,kinase binding,protein kinase binding,Hsp70 protein binding,oxidized purine DNA binding,oxidized pyrimidine DNA binding,ubiquitin…	nuclear-transcribed mRNA catabolic process, nonsense-mediated decay,cytoplasmic translation,DNA repair,transcription, DNA-templated,rRNA processing,translation,translational initiation,SRP-dependent cotranslational protein targeting to membrane,apoptotic process,cellular response to DNA damage stimulus,response to oxidative stress,chromosome segregation,positive regulation of gene expression,nega…
Nisin_5.6 / Control	P62851	P62851	-3.58023	3.58023	6.65021e-07	2.844e-05	10	P62851	RPS25	Small ribosomal subunit protein eS25	RS25_HUMAN	4	-91.6393	0.0836071	Nisin_5.6	Control	nucleus,nucleoplasm,nucleolus,cytosol,ribosome,small ribosomal subunit,cytosolic small ribosomal subunit,extracellular exosome	RNA binding,protein binding	nuclear-transcribed mRNA catabolic process, nonsense-mediated decay,rRNA processing,translation,translational initiation,SRP-dependent cotranslational protein targeting to membrane,viral transcription
Nisin_5.6 / Control	P62269	P62269	-3.57553	3.57553	1.89305e-06	6.12631e-05	10	P62269	RPS18	Small ribosomal subunit protein uS13	RS18_HUMAN	10	-91.612	0.08388	Nisin_5.6	Control	nucleus,nucleoplasm,cytosol,ribosome,focal adhesion,small ribosomal subunit,membrane,cytosolic small ribosomal subunit,extracellular exosome	RNA binding,structural constituent of ribosome,protein binding,rRNA binding	nuclear-transcribed mRNA catabolic process, nonsense-mediated decay,rRNA processing,translation,translational initiation,SRP-dependent cotranslational protein targeting to membrane,viral transcription,ribosome biogenesis
Nisin_5.6 / Control	P61353	P61353	-3.5748	3.5748	0.0007731	0.00250854	10	P61353	RPL27	Large ribosomal subunit protein eL27	RL27_HUMAN	6	-91.6077	0.0839227	Nisin_5.6	Control	nucleus,cytosol,ribosome,focal adhesion,membrane,cytosolic large ribosomal subunit,intracellular ribonucleoprotein complex,extracellular exosome,cytoplasmic side of rough endoplasmic reticulum membrane	RNA binding,structural constituent of ribosome,protein binding	nuclear-transcribed mRNA catabolic process, nonsense-mediated decay,rRNA processing,translation,translational initiation,SRP-dependent cotranslational protein targeting to membrane,viral transcription
Nisin_5.6 / Control	P62854	P62854	-3.54926	3.54926	0.00266705	0.00529945	10	P62854	RPS26	Small ribosomal subunit protein eS26	RS26_HUMAN	3	-91.4579	0.0854214	Nisin_5.6	Control	nucleoplasm,cytosol,small ribosomal subunit,membrane,cytosolic small ribosomal subunit,polysomal ribosome,extracellular exosome,cytoplasmic side of rough endoplasmic reticulum membrane	RNA binding,mRNA binding,structural constituent of ribosome,protein binding,cadherin binding	nuclear-transcribed mRNA catabolic process, nonsense-mediated decay,cytoplasmic translation,rRNA processing,translation,translational initiation,SRP-dependent cotranslational protein targeting to membrane,viral transcription,negative regulation of RNA splicing
Nisin_5.6 / Control	P62266	P62266	-3.53855	3.53855	0.00190222	0.00430557	10	P62266	RPS23	Small ribosomal subunit protein uS12	RS23_HUMAN	5	-91.3942	0.0860579	Nisin_5.6	Control	nucleoplasm,endoplasmic reticulum,rough endoplasmic reticulum,cytosol,ribosome,membrane,cytosolic small ribosomal subunit,polysomal ribosome	RNA binding,structural constituent of ribosome,protein binding	nuclear-transcribed mRNA catabolic process, nonsense-mediated decay,cytoplasmic translation,rRNA processing,translation,translational initiation,SRP-dependent cotranslational protein targeting to membrane,viral transcription,stress granule assembly,maintenance of translational fidelity
Nisin_5.6 / Control	P61513	P61513	-3.53004	3.53004	0.00139254	0.00354107	9	P61513	RPL37A	Large ribosomal subunit protein eL43	RL37A_HUMAN	4	-91.3433	0.0865672	Nisin_5.6	Control	nucleus,cytosol,focal adhesion,cytosolic large ribosomal subunit,extracellular exosome	RNA binding,structural constituent of ribosome,protein binding,metal ion binding	nuclear-transcribed mRNA catabolic process, nonsense-mediated decay,rRNA processing,translation,translational initiation,SRP-dependent cotranslational protein targeting to membrane,viral transcription
Nisin_5.6 / Control	P49207	P49207	-3.51743	3.51743	0.00215332	0.00465665	10	P49207	RPL34	Large ribosomal subunit protein eL34	RL34_HUMAN	5	-91.2673	0.0873268	Nisin_5.6	Control	mitochondrion,endoplasmic reticulum,cytosol,cytosolic large ribosomal subunit,extracellular exosome	RNA binding,structural constituent of ribosome,cadherin binding	nuclear-transcribed mRNA catabolic process, nonsense-mediated decay,rRNA processing,translation,translational initiation,SRP-dependent cotranslational protein targeting to membrane,viral transcription,ribosome biogenesis
Nisin_5.6 / Control	P46781	P46781	-3.51003	3.51003	0.000256856	0.00130076	10	P46781	RPS9	Small ribosomal subunit protein uS4	RS9_HUMAN	10	-91.2224	0.087776	Nisin_5.6	Control	nucleus,nucleoplasm,nucleolus,cytoplasm,cytosol,ribosome,focal adhesion,membrane,cytosolic small ribosomal subunit,intracellular ribonucleoprotein complex,extracellular exosome,small ribosomal subunit	RNA binding,structural constituent of ribosome,protein binding,rRNA binding,translation regulator activity	nuclear-transcribed mRNA catabolic process, nonsense-mediated decay,rRNA processing,translation,translational initiation,SRP-dependent cotranslational protein targeting to membrane,positive regulation of cell proliferation,viral transcription,positive regulation of translational fidelity
Nisin_5.6 / Control	P42766	P42766	-3.48451	3.48451	0.000104796	0.000761963	8	P42766	RPL35	Large ribosomal subunit protein uL29	RL35_HUMAN	3	-91.0658	0.0893424	Nisin_5.6	Control	nucleolus,cytosol,membrane,cytosolic large ribosomal subunit	RNA binding,mRNA binding,structural constituent of ribosome	nuclear-transcribed mRNA catabolic process, nonsense-mediated decay,maturation of LSU-rRNA from tricistronic rRNA transcript (SSU-rRNA, 5.8S rRNA, LSU-rRNA),rRNA processing,translation,translational initiation,SRP-dependent cotranslational protein targeting to membrane,viral transcription
Nisin_5.6 / Control	P62249	P62249	-3.39269	3.39269	0.00150417	0.00371585	10	P62249	RPS16	Small ribosomal subunit protein uS9	RS16_HUMAN	9	-90.4786	0.0952135	Nisin_5.6	Control	nucleoplasm,cytosol,focal adhesion,small ribosomal subunit,membrane,cytosolic small ribosomal subunit,extracellular exosome	RNA binding,structural constituent of ribosome,protein binding,poly(A) RNA binding	nuclear-transcribed mRNA catabolic process, nonsense-mediated decay,maturation of SSU-rRNA from tricistronic rRNA transcript (SSU-rRNA, 5.8S rRNA, LSU-rRNA),rRNA processing,translation,translational initiation,SRP-dependent cotranslational protein targeting to membrane,viral transcription,ribosomal small subunit biogenesis,liver regeneration,cellular response to leukemia inhibitory factor
Nisin_5.6 / Control	P62701	P62701	-3.39105	3.39105	6.03829e-07	2.67608e-05	10	P62701	RPS4X	Small ribosomal subunit protein eS4, X isoform	RS4X_HUMAN	17	-90.4678	0.095322	Nisin_5.6	Control	nucleoplasm,cytosol,ribosome,polysome,focal adhesion,small ribosomal subunit,membrane,cytosolic small ribosomal subunit,intracellular ribonucleoprotein complex,cytoplasmic ribonucleoprotein granule,extracellular exosome	RNA binding,structural constituent of ribosome,protein binding,rRNA binding,poly(A) RNA binding	nuclear-transcribed mRNA catabolic process, nonsense-mediated decay,rRNA processing,translation,translational initiation,SRP-dependent cotranslational protein targeting to membrane,multicellular organism development,positive regulation of cell proliferation,viral transcription,response to ethanol,positive regulation of translation
Nisin_5.6 / Control	P40429	P40429	-3.34412	3.34412	7.8025e-06	0.000152082	10	P40429	RPL13A	Large ribosomal subunit protein uL13	RL13A_HUMAN	7	-90.1526	0.0984736	Nisin_5.6	Control	nucleus,nucleolus,cytoplasm,cytosol,focal adhesion,large ribosomal subunit,membrane,cytosolic large ribosomal subunit,intracellular ribonucleoprotein complex,GAIT complex,ribosome	RNA binding,mRNA binding,structural constituent of ribosome	nuclear-transcribed mRNA catabolic process, nonsense-mediated decay,rRNA processing,translation,translational initiation,SRP-dependent cotranslational protein targeting to membrane,negative regulation of translation,viral transcription,cellular response to interferon-gamma,negative regulation of formation of translation preinitiation complex
Nisin_5.6 / Control	P62263	P62263	-3.34223	3.34223	0.00625106	0.00902646	10	P62263	RPS14	Small ribosomal subunit protein uS11	RS14_HUMAN	5	-90.1397	0.0986029	Nisin_5.6	Control	nucleoplasm,nucleolus,mitochondrion,cytosol,focal adhesion,membrane,cytosolic small ribosomal subunit,extracellular exosome	RNA binding,structural constituent of ribosome,protein binding,translation regulator activity,mRNA 5'-UTR binding,small ribosomal subunit rRNA binding	ribosomal small subunit assembly,negative regulation of transcription from RNA polymerase II promoter,nuclear-transcribed mRNA catabolic process, nonsense-mediated decay,maturation of SSU-rRNA from tricistronic rRNA transcript (SSU-rRNA, 5.8S rRNA, LSU-rRNA),rRNA processing,translation,translational initiation,regulation of translation,SRP-dependent cotranslational protein targeting to membrane,v…
Nisin_5.6 / Control	P62081	P62081	-3.24642	3.24642	1.06734e-05	0.000185277	10	P62081	RPS7	Small ribosomal subunit protein eS7	RS7_HUMAN	7	-89.4627	0.105373	Nisin_5.6	Control	nucleus,nucleoplasm,nucleolus,cytosol,ribosome,focal adhesion,membrane,cytosolic small ribosomal subunit,intracellular ribonucleoprotein complex,90S preribosome,small-subunit processome,macromolecular complex,extracellular exosome,centrosome	RNA binding,mRNA 3'-UTR binding,structural constituent of ribosome,protein binding,protein kinase binding,mRNA 5'-UTR binding,ubiquitin ligase inhibitor activity	nuclear-transcribed mRNA catabolic process, nonsense-mediated decay,neural tube closure,cytoplasmic translation,rRNA processing,translation,translational initiation,SRP-dependent cotranslational protein targeting to membrane,positive regulation of gene expression,viral transcription,cell differentiation,ribosomal small subunit biogenesis,protein stabilization,positive regulation of intrinsic apop…
Nisin_5.6 / Control	P62888	P62888	-3.24601	3.24601	0.00300764	0.00569903	10	P62888	RPL30	Large ribosomal subunit protein eL30	RL30_HUMAN	7	-89.4597	0.105403	Nisin_5.6	Control	nucleus,cytosol,focal adhesion,membrane,cytosolic large ribosomal subunit,polysomal ribosome,extracellular exosome	RNA binding,structural constituent of ribosome,protein binding	nuclear-transcribed mRNA catabolic process, nonsense-mediated decay,cytoplasmic translation,rRNA processing,translation,translational initiation,SRP-dependent cotranslational protein targeting to membrane,viral transcription,killing of cells of other organism,defense response to Gram-negative bacterium,Requires Ontology
Nisin_5.6 / Control	P62913	P62913	-3.24442	3.24442	0.0015987	0.00385779	10	P62913	RPL11	Large ribosomal subunit protein uL5	RL11_HUMAN	7	-89.4481	0.105519	Nisin_5.6	Control	nucleoplasm,nucleolus,cytoplasm,cytosol,membrane,cytosolic large ribosomal subunit,macromolecular complex,polysomal ribosome,extracellular exosome	RNA binding,structural constituent of ribosome,protein binding,5S rRNA binding,ubiquitin protein ligase binding,ubiquitin ligase inhibitor activity,poly(A) RNA binding	ribosomal large subunit assembly,nuclear-transcribed mRNA catabolic process, nonsense-mediated decay,cytoplasmic translation,rRNA processing,translation,translational initiation,protein targeting,SRP-dependent cotranslational protein targeting to membrane,positive regulation of gene expression,viral transcription,positive regulation of protein binding,negative regulation of proteasomal ubiquitin-…
Nisin_5.6 / Control	P50914	P50914	-3.2204	3.2204	0.00242905	0.00501114	10	P50914	RPL14	Large ribosomal subunit protein eL14	RL14_HUMAN	5	-89.2709	0.107291	Nisin_5.6	Control	cytosol,membrane,cytosolic large ribosomal subunit,extracellular exosome	RNA binding,structural constituent of ribosome,protein binding,cadherin binding,poly(A) RNA binding	nuclear-transcribed mRNA catabolic process, nonsense-mediated decay,rRNA processing,translation,translational initiation,SRP-dependent cotranslational protein targeting to membrane,viral transcription,ribosomal large subunit biogenesis
Nisin_5.6 / Control	P62241	P62241	-3.17341	3.17341	2.59172e-05	0.000323018	10	P62241	RPS8	Small ribosomal subunit protein eS8	RS8_HUMAN	10	-88.9157	0.110843	Nisin_5.6	Control	nucleus,nucleoplasm,endoplasmic reticulum,cytosol,focal adhesion,membrane,cytosolic small ribosomal subunit,intracellular ribonucleoprotein complex,extracellular exosome	RNA binding,structural constituent of ribosome	nuclear-transcribed mRNA catabolic process, nonsense-mediated decay,maturation of SSU-rRNA from tricistronic rRNA transcript (SSU-rRNA, 5.8S rRNA, LSU-rRNA),rRNA processing,translation,translational initiation,SRP-dependent cotranslational protein targeting to membrane,viral transcription
Nisin_5.6 / Control	P08708	P08708	-3.15023	3.15023	0.0072831	0.00991877	10	P08708	RPS17	Small ribosomal subunit protein eS17	RS17_HUMAN	7	-88.7362	0.112638	Nisin_5.6	Control	nucleoplasm,cytosol,ribosome,focal adhesion,membrane,cytosolic small ribosomal subunit,extracellular exosome	RNA binding,structural constituent of ribosome	ribosomal small subunit assembly,nuclear-transcribed mRNA catabolic process, nonsense-mediated decay,rRNA processing,translation,translational initiation,SRP-dependent cotranslational protein targeting to membrane,viral transcription,erythrocyte homeostasis,ribosomal small subunit biogenesis
Nisin_5.6 / Control	P15880	P15880	-3.13018	3.13018	3.03664e-08	3.73483e-06	10	P15880	RPS2	Small ribosomal subunit protein uS5	RS2_HUMAN	11	-88.5785	0.114215	Nisin_5.6	Control	nucleus,nucleoplasm,cytosol,focal adhesion,membrane,cytosolic small ribosomal subunit,extracellular exosome,nucleolus	RNA binding,mRNA binding,structural constituent of ribosome,protein binding,fibroblast growth factor binding,enzyme binding,cadherin binding	nuclear-transcribed mRNA catabolic process, nonsense-mediated decay,rRNA processing,translation,translational initiation,protein methylation,SRP-dependent cotranslational protein targeting to membrane,viral transcription,positive regulation of ubiquitin-protein transferase activity
Nisin_5.6 / Control	Q13257	Q13257	-3.09022	3.09022	3.53401e-06	8.94269e-05	10	Q13257	MAD2L1	Mitotic spindle assembly checkpoint protein MAD2A	MD2L1_HUMAN	7	-88.2578	0.117422	Nisin_5.6	Control	kinetochore,condensed chromosome kinetochore,spindle pole,nucleus,nucleoplasm,cytosol,perinuclear region of cytoplasm,mitotic spindle,nuclear pore	protein binding,identical protein binding,protein homodimerization activity	mitotic sister chromatid segregation,sister chromatid cohesion,mitotic cell cycle checkpoint,mitotic spindle assembly checkpoint,anaphase-promoting complex-dependent catabolic process,negative regulation of protein catabolic process,negative regulation of apoptotic process,proteasome-mediated ubiquitin-dependent protein catabolic process,negative regulation of mitotic cell cycle,cell division,neg…
Nisin_5.6 / Control	P61313	P61313	-2.97555	2.97555	3.3856e-06	8.72012e-05	10	P61313	RPL15	Large ribosomal subunit protein eL15	RL15_HUMAN	8	-87.2864	0.127136	Nisin_5.6	Control	nucleus,cytosol,ribosome,membrane,cytosolic large ribosomal subunit,A band,extracellular exosome	RNA binding,structural constituent of ribosome,protein binding,cadherin binding,poly(A) RNA binding	nuclear-transcribed mRNA catabolic process, nonsense-mediated decay,cytoplasmic translation,rRNA processing,translation,translational initiation,SRP-dependent cotranslational protein targeting to membrane,viral transcription,response to ethanol
Nisin_5.6 / Control	P47914	P47914	-2.88153	2.88153	6.20901e-05	0.000558142	10	P47914	RPL29	Large ribosomal subunit protein eL29	RL29_HUMAN	2	-86.4302	0.135698	Nisin_5.6	Control	cytosol,membrane,cytosolic large ribosomal subunit	RNA binding,structural constituent of ribosome,heparin binding,cadherin binding	nuclear-transcribed mRNA catabolic process, nonsense-mediated decay,cytoplasmic translation,rRNA processing,translation,translational initiation,SRP-dependent cotranslational protein targeting to membrane,embryo implantation,viral transcription
Nisin_5.6 / Control	P63313	P63313	-2.85863	2.85863	0.0261856	0.0226372	10	P63313	TMSB10	Thymosin beta-10	TYB10_HUMAN	1	-86.2131	0.137869	Nisin_5.6	Control	cytoplasm,cytoskeleton,filamentous actin	actin monomer binding,protein binding	actin filament organization,sequestering of actin monomers
Nisin_5.6 / Control	Q07020	Q07020	-2.8351	2.8351	0.000104526	0.00076136	10	Q07020	RPL18	Large ribosomal subunit protein eL18	RL18_HUMAN	5	-85.9864	0.140136	Nisin_5.6	Control	nucleus,nucleolus,endoplasmic reticulum,rough endoplasmic reticulum,cytosol,focal adhesion,membrane,cytosolic large ribosomal subunit,polysomal ribosome	RNA binding,structural constituent of ribosome	nuclear-transcribed mRNA catabolic process, nonsense-mediated decay,cytoplasmic translation,rRNA processing,translation,translational initiation,SRP-dependent cotranslational protein targeting to membrane,viral transcription
Nisin_5.6 / Control	Q9BZL1	Q9BZL1	-2.83216	2.83216	0.00102995	0.00296976	8	Q9BZL1	UBL5	Ubiquitin-like protein 5	UBL5_HUMAN	3	-85.9578	0.140422	Nisin_5.6	Control	nucleus,cytoplasm	protein binding,protein tag	mRNA splicing, via spliceosome,cellular protein modification process,positive regulation of protein targeting to mitochondrion
Nisin_5.6 / Control	P27635	P27635	-2.745	2.745	0.00163325	0.00391497	8	P27635	RPL10	Large ribosomal subunit protein uL16	RL10_HUMAN	7	-85.0833	0.149167	Nisin_5.6	Control	nucleus,endoplasmic reticulum,cytosol,membrane,cytosolic large ribosomal subunit,macromolecular complex,smooth endoplasmic reticulum	RNA binding,structural constituent of ribosome,protein binding,translation regulator activity	ribosomal large subunit assembly,negative regulation of transcription from RNA polymerase II promoter,nuclear-transcribed mRNA catabolic process, nonsense-mediated decay,rRNA processing,translation,translational initiation,regulation of translation,SRP-dependent cotranslational protein targeting to membrane,viral transcription,negative regulation of apoptotic process,embryonic brain development
Nisin_5.6 / Control	P46777	P46777	-2.61069	2.61069	7.67606e-08	6.71713e-06	10	P46777	RPL5	Large ribosomal subunit protein uL18	RL5_HUMAN	12	-83.6279	0.163721	Nisin_5.6	Control	nucleus,nucleoplasm,nucleolus,cytoplasm,endoplasmic reticulum,cytosol,focal adhesion,membrane,cytosolic large ribosomal subunit,intracellular ribonucleoprotein complex,macromolecular complex,extracellular exosome	RNA binding,mRNA 3'-UTR binding,structural constituent of ribosome,protein binding,5S rRNA binding,ubiquitin protein ligase binding,mRNA 5'-UTR binding,ubiquitin ligase inhibitor activity,poly(A) RNA binding	ribosomal large subunit assembly,nuclear-transcribed mRNA catabolic process, nonsense-mediated decay,rRNA processing,translation,translational initiation,SRP-dependent cotranslational protein targeting to membrane,positive regulation of gene expression,viral transcription,ribosomal large subunit biogenesis,positive regulation of translation,protein stabilization,regulation of signal transduction …
Nisin_5.6 / Control	P62753	P62753	-2.48883	2.48883	2.72626e-09	7.49159e-07	10	P62753	RPS6	Small ribosomal subunit protein eS6	RS6_HUMAN	9	-82.185	0.17815	Nisin_5.6	Control	nucleus,nucleoplasm,nucleolus,endoplasmic reticulum,cytosol,polysome,small ribosomal subunit,membrane,cytosolic small ribosomal subunit,dendrite,intracellular ribonucleoprotein complex,cytoplasmic ribonucleoprotein granule,cell body,perinuclear region of cytoplasm	RNA binding,structural constituent of ribosome,protein binding,protein kinase binding	G1/S transition of mitotic cell cycle,nuclear-transcribed mRNA catabolic process, nonsense-mediated decay,placenta development,T cell proliferation involved in immune response,rRNA processing,translation,translational initiation,SRP-dependent cotranslational protein targeting to membrane,activation-induced cell death of T cells,mitotic cell cycle checkpoint,gastrulation,viral transcription,oogene…
Nisin_5.6 / Control	P41567	P41567	-2.45081	2.45081	0.00056234	0.00206817	10	P41567	EIF1	Eukaryotic translation initiation factor 1	EIF1_HUMAN	5	-81.7092	0.182908	Nisin_5.6	Control	nucleus,cytoplasm	RNA binding,translation initiation factor activity,protein binding,translation factor activity, RNA binding	translational initiation,regulation of translational initiation,dosage compensation by inactivation of X chromosome
Nisin_5.6 / Control	P63244	P63244	-2.27711	2.27711	0.000845777	0.00263636	10	P63244	RACK1	Small ribosomal subunit protein RACK1	RACK1_HUMAN	19	-79.3689	0.206311	Nisin_5.6	Control	phagocytic cup,nucleus,nucleoplasm,cytoplasm,mitochondrion,cytosol,small ribosomal subunit,dendrite,midbody,neuronal cell body,perikaryon,perinuclear region of cytoplasm,extracellular exosome,IRE1-RACK1-PP2A complex,cytosolic small ribosomal subunit	RNA binding,protein kinase C binding,receptor binding,protein binding,ion channel inhibitor activity,cysteine-type endopeptidase activator activity involved in apoptotic process,enzyme binding,protein phosphatase binding,protein tyrosine kinase inhibitor activity,cyclin binding,receptor tyrosine kinase binding,protein complex scaffold,signaling adaptor activity,SH2 domain binding,protein homodime…	positive regulation of protein phosphorylation,apoptotic process,activation of cysteine-type endopeptidase activity involved in apoptotic process,cell cycle,gastrulation,negative regulation of gene expression,regulation of tumor necrosis factor-mediated signaling pathway,viral process,protein ubiquitination,negative regulation of translation,negative regulation of Wnt signaling pathway,negative r…
Nisin_5.6 / Control	Q8TDN6	Q8TDN6	-2.25989	2.25989	0.00632815	0.00908998	10	Q8TDN6	BRIX1	Ribosome biogenesis protein BRX1 homolog	BRX1_HUMAN	4	-79.1212	0.208788	Nisin_5.6	Control	nucleus,nucleolus	RNA binding	ribosomal large subunit assembly
Nisin_5.6 / Control	Q9Y3T9	Q9Y3T9	-2.25491	2.25491	0.00155613	0.00379781	8	Q9Y3T9	NOC2L	Nucleolar complex protein 2 homolog	NOC2L_HUMAN	7	-79.049	0.20951	Nisin_5.6	Control	nucleus,nucleoplasm,nucleolus,cytosol,Noc1p-Noc2p complex,Noc2p-Noc3p complex	chromatin binding,transcription corepressor activity,RNA binding,protein binding,nucleosome binding,histone binding,repressing transcription factor binding	negative regulation of transcription from RNA polymerase II promoter,negative regulation of B cell apoptotic process,transcription, DNA-templated,apoptotic process,chromatin assembly,cellular response to UV,negative regulation of histone acetylation,ribosomal large subunit biogenesis,regulation of signal transduction by p53 class mediator,negative regulation of intrinsic apoptotic signaling pathw…
Nisin_5.6 / Control	Q8NC51	Q8NC51	-2.18303	2.18303	3.79941e-05	0.000414305	10	Q8NC51	SERBP1	SERPINE1 mRNA-binding protein 1	SERB1_HUMAN	16	-77.9788	0.220212	Nisin_5.6	Control	nucleus,cytoplasm,cytosol,plasma membrane,membrane,perinuclear region of cytoplasm,extracellular exosome	RNA binding,mRNA 3'-UTR binding,protein binding,cadherin binding	regulation of apoptotic process,regulation of mRNA stability
Nisin_5.6 / Control	Q9UK76	Q9UK76	-2.08799	2.08799	5.71601e-10	2.92801e-07	10	Q9UK76	JPT1	Jupiter microtubule associated homolog 1	JUPI1_HUMAN	7	-76.4792	0.235208	Nisin_5.6	Control	nucleus,nucleolus,cytoplasm,nuclear membrane
Nisin_5.6 / Control	P20290	P20290	-2.073	2.073	0.0196276	0.0187518	10	P20290	BTF3	Transcription factor BTF3	BTF3_HUMAN	8	-76.2336	0.237664	Nisin_5.6	Control	nucleus,cytosol	RNA binding,protein binding	in utero embryonic development,regulation of transcription, DNA-templated,transcription from RNA polymerase II promoter,protein transport
Nisin_5.6 / Control	P25398	P25398	-1.92663	1.92663	4.57783e-09	1.06811e-06	10	P25398	RPS12	Small ribosomal subunit protein eS12	RS12_HUMAN	6	-73.6958	0.263042	Nisin_5.6	Control	nucleoplasm,Golgi apparatus,cytosol,membrane,cytosolic small ribosomal subunit,intracellular membrane-bounded organelle	RNA binding,structural constituent of ribosome	nuclear-transcribed mRNA catabolic process, nonsense-mediated decay,rRNA processing,translation,translational initiation,SRP-dependent cotranslational protein targeting to membrane,viral transcription
Nisin_5.6 / Control	Q9BVP2	Q9BVP2	-1.90745	1.90745	0.00254877	0.00515669	10	Q9BVP2	GNL3	Guanine nucleotide-binding protein-like 3	GNL3_HUMAN	12	-73.3437	0.266563	Nisin_5.6	Control	extracellular space,nucleus,nucleolus,membrane,nuclear body	RNA binding,GTPase activity,protein binding,GTP binding,mRNA 5'-UTR binding	cell proliferation,stem cell division,stem cell population maintenance,positive regulation of telomere maintenance,positive regulation of protein sumoylation,regulation of cell proliferation,ribosome biogenesis,positive regulation of pri-miRNA transcription from RNA polymerase II promoter,positive regulation of protein localization to chromosome, telomeric region
Nisin_5.6 / Control	P63220	P63220	-1.89386	1.89386	0.00203784	0.00450943	10	P63220	RPS21	Small ribosomal subunit protein eS21	RS21_HUMAN	4	-73.0914	0.269086	Nisin_5.6	Control	nucleoplasm,rough endoplasmic reticulum,cytosol,small ribosomal subunit,cytosolic small ribosomal subunit,polysomal ribosome	RNA binding,structural constituent of ribosome,protein N-terminus binding	nuclear-transcribed mRNA catabolic process, nonsense-mediated decay,endonucleolytic cleavage in ITS1 to separate SSU-rRNA from 5.8S rRNA and LSU-rRNA from tricistronic rRNA transcript (SSU-rRNA, 5.8S rRNA, LSU-rRNA),endonucleolytic cleavage to generate mature 3'-end of SSU-rRNA from (SSU-rRNA, 5.8S rRNA, LSU-rRNA),cytoplasmic translation,rRNA processing,translation,translational initiation,SRP-de…
Nisin_5.6 / Control	Q969T9	Q969T9	-1.86499	1.86499	0.00357801	0.0063587	8	Q969T9	WBP2	WW domain-binding protein 2	WBP2_HUMAN	3	-72.5474	0.274526	Nisin_5.6	Control	nuclear chromatin,nucleus,cytoplasm	RNA polymerase II core promoter sequence-specific DNA binding,RNA polymerase II transcription coactivator activity,transcription coactivator activity,protein binding,estrogen receptor binding,chromatin DNA binding	transcription from RNA polymerase II promoter,response to progesterone,positive regulation of intracellular estrogen receptor signaling pathway,response to estrogen,establishment of protein localization,positive regulation of gene expression, epigenetic,positive regulation of transcription from RNA polymerase II promoter,progesterone receptor signaling pathway,cellular response to estrogen stimul…
Nisin_5.6 / Control	Q14444	Q14444	-1.78032	1.78032	0.000140588	0.000913556	10	Q14444	CAPRIN1	Caprin-1	CAPR1_HUMAN	14	-70.8882	0.291118	Nisin_5.6	Control	cytoplasmic mRNA processing body,cytosol,integral component of plasma membrane,cytoplasmic stress granule,membrane,dendrite	RNA binding,protein binding	negative regulation of translation,positive regulation of dendrite morphogenesis,positive regulation of dendritic spine morphogenesis
Nisin_5.6 / Control	Q01581	Q01581	-1.74224	1.74224	3.44853e-06	8.83917e-05	10	Q01581	HMGCS1	Hydroxymethylglutaryl-CoA synthase, cytoplasmic	HMCS1_HUMAN	13	-70.1096	0.298904	Nisin_5.6	Control	cytoplasm,cytosol	hydroxymethylglutaryl-CoA synthase activity,drug binding,isomerase activity,protein homodimerization activity,organic acid binding	liver development,lipid metabolic process,cholesterol biosynthetic process,brain development,isoprenoid biosynthetic process,male gonad development,response to low light intensity stimulus,response to purine-containing compound,regulation of lipid metabolic process,response to vitamin E,response to drug,regulation of cholesterol biosynthetic process,response to tellurium ion,cellular response to …
Nisin_5.6 / Control	Q9UMY1	Q9UMY1	-1.67496	1.67496	0.000753745	0.00247215	10	Q9UMY1	NOL7	U3 small nucleolar RNA-associated protein NOL7	UTP16_HUMAN	1	-68.6825	0.313175	Nisin_5.6	Control	nucleus,nucleolus,mitochondrion	RNA binding
Nisin_5.6 / Control	O95793	O95793	-1.66921	1.66921	0.000313204	0.00145566	10	O95793	STAU1	Double-stranded RNA-binding protein Staufen homolog 1	STAU1_HUMAN	17	-68.5574	0.314426	Nisin_5.6	Control	cytoplasm,endoplasmic reticulum,rough endoplasmic reticulum,cytosol,microtubule associated complex,plasma membrane,cytoplasmic stress granule,membrane,dendrite,cytoplasmic ribonucleoprotein granule,neuronal cell body,cell body,extracellular exosome	RNA binding,double-stranded RNA binding,protein binding,protein phosphatase 1 binding	cellular response to oxidative stress,positive regulation of viral genome replication,positive regulation by virus of viral protein levels in host cell,positive regulation of long-term synaptic potentiation
Nisin_5.6 / Control	Q9NR30	Q9NR30	-1.66369	1.66369	0.00016548	0.00101036	10	Q9NR30	DDX21	Nucleolar RNA helicase 2	DDX21_HUMAN	35	-68.4369	0.315631	Nisin_5.6	Control	nucleus,nucleoplasm,nucleolus,cytoplasm,membrane	RNA binding,double-stranded RNA binding,ATP-dependent RNA helicase activity,protein binding,ATP binding,rRNA binding,snoRNA binding,miRNA binding,7SK snRNA binding	osteoblast differentiation,rRNA processing,transcription from RNA polymerase II promoter,response to virus,RNA secondary structure unwinding,response to exogenous dsRNA,positive regulation of gene expression, epigenetic
Nisin_5.6 / Control	O43663	O43663	-1.62943	1.62943	0.0752449	0.0459733	4	O43663	PRC1	Protein regulator of cytokinesis 1	PRC1_HUMAN	7	-67.6785	0.323215	Nisin_5.6	Control	spindle pole,nucleus,spindle,cytosol,spindle microtubule,midbody,contractile ring	protein binding,microtubule binding,kinesin binding,protein kinase binding	mitotic spindle elongation,cytokinesis,microtubule bundle formation,positive regulation of cell proliferation,regulation of cytokinesis
Nisin_5.6 / Control	Q8IY67	Q8IY67	-1.60723	1.60723	0.0210348	0.0196202	10	Q8IY67	RAVER1	Ribonucleoprotein PTB-binding 1	RAVR1_HUMAN	7	-67.1772	0.328228	Nisin_5.6	Control	nucleus,cytoplasm	nucleic acid binding,RNA binding	mRNA splicing, via spliceosome
Nisin_5.6 / Control	Q96C90	Q96C90	-1.58835	1.58835	0.00258454	0.00520143	10	Q96C90	PPP1R14B	Protein phosphatase 1 regulatory subunit 14B	PP14B_HUMAN	2	-66.7448	0.332552	Nisin_5.6	Control	cytoplasm	protein phosphatase inhibitor activity,protein serine/threonine phosphatase inhibitor activity	negative regulation of phosphoprotein phosphatase activity,regulation of phosphorylation,innate immune response,regulation of protein dephosphorylation
Nisin_5.6 / Control	O00560	O00560	-1.56517	1.56517	1.26134e-06	4.54187e-05	10	O00560	SDCBP	Syntenin-1	SDCB1_HUMAN	6	-66.2063	0.337937	Nisin_5.6	Control	extracellular region,extracellular space,nucleus,nucleoplasm,cytoplasm,endoplasmic reticulum membrane,cytosol,cytoskeleton,plasma membrane,interleukin-5 receptor complex,adherens junction,focal adhesion,membrane,nuclear membrane,azurophil granule lumen,melanosome,intracellular membrane-bounded organelle,membrane raft,extracellular exosome,blood microparticle,extracellular vesicle	frizzled binding,interleukin-5 receptor binding,protein binding,phosphatidylinositol-4,5-bisphosphate binding,cytoskeletal adaptor activity,identical protein binding,cadherin binding,syndecan binding,protein heterodimerization activity,protein N-terminus binding	negative regulation of receptor internalization,protein targeting to membrane,substrate-dependent cell migration, cell extension,chemical synaptic transmission,regulation of mitotic cell cycle,positive regulation of cell proliferation,positive regulation of epithelial to mesenchymal transition,positive regulation of pathway-restricted SMAD protein phosphorylation,actin cytoskeleton organization,p…
Nisin_5.6 / Control	P33316	P33316	-1.52436	1.52436	0.0302189	0.0248485	10	P33316	DUT	Deoxyuridine 5'-triphosphate nucleotidohydrolase, mitochondrial	DUT_HUMAN	7	-65.2367	0.347633	Nisin_5.6	Control	nucleus,nucleoplasm,mitochondrion,cytosol,extracellular exosome	magnesium ion binding,RNA binding,dUTP diphosphatase activity,protein binding,receptor inhibitor activity,pyrimidine deoxyribonucleotide binding,peroxisome proliferator activated receptor binding	liver development,nucleobase-containing compound metabolic process,dUMP biosynthetic process,DNA replication,response to organic cyclic compound,nucleobase-containing small molecule interconversion,regulation of protein heterodimerization activity,dUTP catabolic process,protein homotrimerization,negative regulation of receptor activity
Nisin_5.6 / Control	Q07812	Q07812	-1.51719	1.51719	0.00444021	0.00727919	10	Q07812	BAX	Apoptosis regulator BAX	BAX_HUMAN	6	-65.0635	0.349365	Nisin_5.6	Control	nucleus,nuclear envelope,cytoplasm,mitochondrion,mitochondrial outer membrane,mitochondrial permeability transition pore complex,endoplasmic reticulum,endoplasmic reticulum membrane,cytosol,membrane,pore complex,extracellular exosome,Bcl-2 family protein complex,BAX complex,cell periphery	protein binding,lipid binding,channel activity,Hsp70 protein binding,identical protein binding,protein homodimerization activity,protein heterodimerization activity,chaperone binding,BH3 domain binding	ovarian follicle development,neuron migration,T cell homeostatic proliferation,B cell homeostasis,B cell apoptotic process,kidney development,release of cytochrome c from mitochondria,protein insertion into mitochondrial membrane involved in apoptotic signaling pathway,blood vessel remodeling,myeloid cell homeostasis,B cell negative selection,B cell homeostatic proliferation,positive regulation o…
Nisin_5.6 / Control	Q96EY4	Q96EY4	-1.51367	1.51367	0.000925829	0.00278363	10	Q96EY4	TMA16	Translation machinery-associated protein 16	TMA16_HUMAN	2	-64.9781	0.350219	Nisin_5.6	Control	nucleus,nucleolus,ribosome	protein binding
Nisin_5.6 / Control	Q96PU8	Q96PU8	-1.49864	1.49864	0.00112339	0.00311714	10	Q96PU8	QKI	KH domain-containing RNA-binding protein QKI	QKI_HUMAN	7	-64.6113	0.353887	Nisin_5.6	Control	nucleus,cytoplasm	RNA binding,mRNA binding,protein binding,SH3 domain binding	vasculogenesis,mRNA processing,spermatid development,RNA splicing,positive regulation of gene expression,myelination,muscle cell differentiation,long-chain fatty acid biosynthetic process,mRNA transport,3'-UTR-mediated mRNA destabilization
Nisin_5.6 / Control	Q8ND56	Q8ND56	-1.49447	1.49447	0.00651919	0.00925165	10	Q8ND56	LSM14A	Protein LSM14 homolog A	LS14A_HUMAN	5	-64.5088	0.354912	Nisin_5.6	Control	cytoplasmic mRNA processing body,cytoplasm,cytosol,cytoplasmic stress granule,cytoplasmic ribonucleoprotein granule	double-stranded DNA binding,RNA binding,double-stranded RNA binding,single-stranded RNA binding	regulation of translation,multicellular organism development,cytoplasmic mRNA processing body assembly,RIG-I signaling pathway,positive regulation of type I interferon-mediated signaling pathway
Nisin_5.6 / Control	P26358	P26358	-1.48695	1.48695	0.00789491	0.0104486	10	P26358	DNMT1	DNA (cytosine-5)-methyltransferase 1	DNMT1_HUMAN	32	-64.3234	0.356766	Nisin_5.6	Control	nucleus,nucleoplasm,replication fork,pericentric heterochromatin	DNA binding,RNA binding,DNA (cytosine-5-)-methyltransferase activity,protein binding,zinc ion binding,methyl-CpG binding,DNA-methyltransferase activity,promoter-specific chromatin binding	negative regulation of transcription from RNA polymerase II promoter,DNA methylation,chromatin organization,transcription, DNA-templated,Ras protein signal transduction,maintenance of DNA methylation,positive regulation of gene expression,gene silencing,regulation of cell proliferation,DNA methylation involved in embryo development,negative regulation of gene expression, epigenetic,positive regul…
Nisin_5.6 / Control	Q9H009	Q9H009	-1.46853	1.46853	0.00349652	0.00626775	10	Q9H009	NACA2	Nascent polypeptide-associated complex subunit alpha-2	NACA2_HUMAN	1	-63.8649	0.361351	Nisin_5.6	Control	nucleus,nascent polypeptide-associated complex		protein transport
Nisin_5.6 / Control	P30050	P30050	-1.44073	1.44073	0.00126454	0.00334308	10	P30050	RPL12	Large ribosomal subunit protein uL11	RL12_HUMAN	7	-63.1618	0.368382	Nisin_5.6	Control	cytosol,focal adhesion,membrane,cytosolic large ribosomal subunit,extracellular exosome,ribosome	RNA binding,structural constituent of ribosome,protein binding,rRNA binding	ribosomal large subunit assembly,nuclear-transcribed mRNA catabolic process, nonsense-mediated decay,rRNA processing,translation,translational initiation,SRP-dependent cotranslational protein targeting to membrane,viral transcription
Nisin_5.6 / Control	Q9NX40	Q9NX40	-1.42713	1.42713	1.02882e-05	0.000180757	10	Q9NX40	OCIAD1	OCIA domain-containing protein 1	OCAD1_HUMAN	5	-62.8131	0.371869	Nisin_5.6	Control	mitochondrion,endosome,membrane	protein binding	regulation of stem cell differentiation
Nisin_5.6 / Control	Q9NPA8	Q9NPA8	-1.37477	1.37477	0.00267943	0.00531365	8	Q9NPA8	ENY2	Transcription and mRNA export factor ENY2	ENY2_HUMAN	1	-61.4387	0.385613	Nisin_5.6	Control	SAGA complex,nuclear pore,nucleoplasm,mitochondrion,DUBm complex	chromatin binding,transcription coactivator activity,protein binding,ligand-dependent nuclear receptor transcription coactivator activity	transcription, DNA-templated,regulation of transcription from RNA polymerase II promoter,histone deubiquitination,poly(A)+ mRNA export from nucleus,positive regulation of transcription, DNA-templated,negative regulation of insulin secretion involved in cellular response to glucose stimulus
Nisin_5.6 / Control	Q92900	Q92900	-1.35626	1.35626	0.000239021	0.00125076	10	Q92900	UPF1	Regulator of nonsense transcripts 1	RENT1_HUMAN	29	-60.9407	0.390593	Nisin_5.6	Control	nuclear chromosome, telomeric region,chromatin,cytoplasmic mRNA processing body,nucleus,nucleoplasm,cytoplasm,cytosol,exon-exon junction complex,supraspliceosomal complex	chromatin binding,RNA binding,ATP-dependent RNA helicase activity,helicase activity,protein binding,ATP binding,zinc ion binding,telomeric DNA binding	nuclear-transcribed mRNA catabolic process, nonsense-mediated decay,nuclear-transcribed mRNA catabolic process, endonucleolytic cleavage-dependent decay,nuclear-transcribed mRNA catabolic process,DNA replication,DNA repair,mRNA export from nucleus,regulation of translational termination,dosage compensation by inactivation of X chromosome,telomere maintenance via semi-conservative replication,regu…
Nisin_5.6 / Control	P08865	P08865	-1.34996	1.34996	0.00306178	0.00576015	10	P08865	RPSA	Small ribosomal subunit protein uS2	RSSA_HUMAN	13	-60.7698	0.392302	Nisin_5.6	Control	nucleus,nucleoplasm,cytoplasm,cytosol,plasma membrane,membrane,cytosolic small ribosomal subunit,90S preribosome,extracellular exosome	virus receptor activity,RNA binding,structural constituent of ribosome,laminin receptor activity,protein binding,ribosome binding	ribosomal small subunit assembly,nuclear-transcribed mRNA catabolic process, nonsense-mediated decay,endonucleolytic cleavage in ITS1 to separate SSU-rRNA from 5.8S rRNA and LSU-rRNA from tricistronic rRNA transcript (SSU-rRNA, 5.8S rRNA, LSU-rRNA),endonucleolytic cleavage to generate mature 3'-end of SSU-rRNA from (SSU-rRNA, 5.8S rRNA, LSU-rRNA),rRNA processing,rRNA export from nucleus,translati…
Nisin_5.6 / Control	P31350	P31350	-1.34582	1.34582	0.00183872	0.00422249	4	P31350	RRM2	Ribonucleoside-diphosphate reductase subunit M2	RIR2_HUMAN	11	-60.657	0.39343	Nisin_5.6	Control	cytosol,ribonucleoside-diphosphate reductase complex	ribonucleoside-diphosphate reductase activity, thioredoxin disulfide as acceptor,protein binding,metal ion binding	regulation of transcription involved in G1/S transition of mitotic cell cycle,DNA replication,deoxyribonucleotide biosynthetic process,nucleobase-containing small molecule interconversion,oxidation-reduction process,negative regulation of G0 to G1 transition
Nisin_5.6 / Control	Q13618	Q13618	-1.34186	1.34186	0.00792687	0.0104737	10	Q13618	CUL3	Cullin-3	CUL3_HUMAN	14	-60.5488	0.394512	Nisin_5.6	Control	Golgi membrane,nucleoplasm,cytoplasm,polar microtubule,cytosol,membrane,Cul3-RING ubiquitin ligase complex,sperm flagellum,extracellular exosome,cullin-RING ubiquitin ligase complex	Notch binding,protein binding,cyclin binding,POZ domain binding,ubiquitin protein ligase binding,protein homodimerization activity,protein heterodimerization activity,ubiquitin-protein transferase activity,ubiquitin protein ligase activity	G1/S transition of mitotic cell cycle,negative regulation of transcription from RNA polymerase II promoter,MAPK cascade,protein polyubiquitination,trophectodermal cellular morphogenesis,ubiquitin-dependent protein catabolic process,protein monoubiquitination,ER to Golgi vesicle-mediated transport,cell cycle arrest,mitotic metaphase plate congression,integrin-mediated signaling pathway,gastrulatio…
Nisin_5.6 / Control	Q9GZT3	Q9GZT3	-1.33495	1.33495	0.0357777	0.0278346	10	Q9GZT3	SLIRP	SRA stem-loop-interacting RNA-binding protein, mitochondrial	SLIRP_HUMAN	4	-60.3595	0.396405	Nisin_5.6	Control	acrosomal vesicle,nucleus,mitochondrion,intracellular ribonucleoprotein complex,sperm flagellum,perinuclear region of cytoplasm	RNA binding,protein binding	negative regulation of mitochondrial RNA catabolic process,transcription, DNA-templated,regulation of transcription, DNA-templated,spermatid development,single fertilization,flagellated sperm motility,mitochondrion morphogenesis
Nisin_5.6 / Control	O00244	O00244	-1.32173	1.32173	0.0356511	0.0277588	10	O00244	ATOX1	Copper transport protein ATOX1	ATOX1_HUMAN	4	-59.9944	0.400056	Nisin_5.6	Control	cytosol	copper ion transmembrane transporter activity,copper ion binding,protein binding,metallochaperone activity,copper chaperone activity,copper-dependent protein binding,ATPase binding,transition metal ion binding	copper ion transport,cellular copper ion homeostasis,response to oxidative stress,intracellular copper ion transport,antimicrobial humoral response,copper ion transmembrane transport,metal ion transport,cellular transition metal ion homeostasis
Nisin_5.6 / Control	Q8IV08	Q8IV08	-1.31284	1.31284	0.033829	0.0268111	10	Q8IV08	PLD3	5'-3' exonuclease PLD3	PLD3_HUMAN	5	-59.7472	0.402528	Nisin_5.6	Control	endoplasmic reticulum membrane,integral component of membrane,extracellular exosome	phospholipase D activity,protein binding,N-acylphosphatidylethanolamine-specific phospholipase D activity	lipid catabolic process
Nisin_5.6 / Control	E9PAV3;Q13765	E9PAV3;Q13765	-1.31022	1.31022	0.000131215	0.00088177	10	E9PAV3	NACA	Nascent polypeptide-associated complex subunit alpha, muscle-specific form;Nascent polypeptide-associated complex subunit alpha	NACAM_HUMAN;NACA_HUMAN	5	-59.6741	0.403259	Nisin_5.6	Control	nucleus,nascent polypeptide-associated complex;	DNA binding;	transcription, DNA-templated,regulation of transcription, DNA-templated;
Nisin_5.6 / Control	Q96CS3	Q96CS3	-1.30449	1.30449	0.00106301	0.00302254	10	Q96CS3	FAF2	FAS-associated factor 2	FAF2_HUMAN	7	-59.5136	0.404864	Nisin_5.6	Control	extracellular region,endoplasmic reticulum,lipid particle,VCP-NPL4-UFD1 AAA ATPase complex,azurophil granule lumen	protein binding,ubiquitin protein ligase binding,lipase binding,ubiquitin binding,lipase inhibitor activity	response to unfolded protein,ER-associated ubiquitin-dependent protein catabolic process,retrograde protein transport, ER to cytosol,lipid particle organization,negative regulation of catalytic activity,neutrophil degranulation
Nisin_5.6 / Control	O75976	O75976	-1.2956	1.2956	0.000131942	0.000884034	9	O75976	CPD	Carboxypeptidase D	CBPD_HUMAN	13	-59.2634	0.407366	Nisin_5.6	Control	extracellular space,plasma membrane,membrane,integral component of membrane,extracellular exosome,neuronal cell body,Golgi apparatus,secretory granule,synaptic membrane	metallocarboxypeptidase activity,serine-type carboxypeptidase activity,zinc ion binding	peptide metabolic process,protein processing,insulin processing
Nisin_5.6 / Control	P35268	P35268	-1.28756	1.28756	1.43867e-06	5.02774e-05	10	P35268	RPL22	Large ribosomal subunit protein eL22	RL22_HUMAN	4	-59.0357	0.409643	Nisin_5.6	Control	nucleus,cytoplasm,cytosol,focal adhesion,cytosolic large ribosomal subunit,intracellular ribonucleoprotein complex,extracellular exosome	RNA binding,structural constituent of ribosome,protein binding,heparin binding,poly(A) RNA binding	nuclear-transcribed mRNA catabolic process, nonsense-mediated decay,cytoplasmic translation,rRNA processing,translation,translational initiation,SRP-dependent cotranslational protein targeting to membrane,viral transcription
Nisin_5.6 / Control	O43805	O43805	-1.28728	1.28728	0.0281039	0.0237204	10	O43805	SSNA1	Microtubule nucleation factor SSNA1	SSNA1_HUMAN	2	-59.0277	0.409723	Nisin_5.6	Control	nucleus,centrosome,cytosol,ciliary basal body	protein binding,identical protein binding	G2/M transition of mitotic cell cycle,regulation of G2/M transition of mitotic cell cycle,intraciliary transport,ciliary receptor clustering involved in smoothened signaling pathway,ciliary basal body docking
Nisin_5.6 / Control	Q9BV57	Q9BV57	-1.27837	1.27837	0.0128485	0.0142725	8	Q9BV57	ADI1	Acireductone dioxygenase	MTND_HUMAN	5	-58.7739	0.412261	Nisin_5.6	Control	nucleus,cytoplasm,cytosol,plasma membrane	protein binding,acireductone dioxygenase [iron(II)-requiring] activity,oxidoreductase activity,metal ion binding	L-methionine biosynthetic process from methylthioadenosine,oxidation-reduction process,methionine metabolic process
Nisin_5.6 / Control	O60216	O60216	-1.24346	1.24346	0.000299855	0.00142142	10	O60216	RAD21	Double-strand-break repair protein rad21 homolog	RAD21_HUMAN	10	-57.7642	0.422358	Nisin_5.6	Control	chromosome, centromeric region,chromatin,nuclear cohesin complex,nucleoplasm,chromosome,cytosol,cohesin complex,membrane,nuclear matrix	transcriptional activator activity, RNA polymerase II transcription regulatory region sequence-specific binding,chromatin binding,protein binding,macromolecular complex binding	double-strand break repair,DNA recombination,regulation of transcription from RNA polymerase II promoter,transcription from RNA polymerase II promoter,apoptotic process,sister chromatid cohesion,reciprocal meiotic recombination,negative regulation of G2/M transition of mitotic cell cycle,negative regulation of mitotic metaphase/anaphase transition,positive regulation of sister chromatid cohesion,…
Nisin_5.6 / Control	O00571	O00571	-1.24197	1.24197	1.33297e-06	4.74192e-05	10	O00571	DDX3X	ATP-dependent RNA helicase DDX3X	DDX3X_HUMAN	34	-57.7204	0.422796	Nisin_5.6	Control	extracellular region,nucleus,nucleolus,cytoplasm,mitochondrial outer membrane,cytosol,cytoplasmic stress granule,nuclear speck,secretory granule lumen,extracellular exosome,ficolin-1-rich granule lumen,eukaryotic translation initiation factor 3 complex,cytosolic small ribosomal subunit,cytoplasmic ribonucleoprotein granule	DNA binding,RNA binding,GTPase activity,ATP-dependent DNA helicase activity,ATP-dependent RNA helicase activity,protein binding,ATP binding,transcription factor binding,poly(A) binding,eukaryotic initiation factor 4E binding,ATPase activity,nucleoside-triphosphatase activity,translation initiation factor binding,RNA strand annealing activity,RNA stem-loop binding,ribosomal small subunit binding,C…	transcription, DNA-templated,translational initiation,chromosome segregation,extrinsic apoptotic signaling pathway via death domain receptors,response to virus,RNA secondary structure unwinding,positive regulation of gene expression,viral process,Wnt signaling pathway,negative regulation of translation,positive regulation of cell growth,negative regulation of cell growth,negative regulation of pr…
Nisin_5.6 / Control	P02792	P02792	-1.23833	1.23833	0.077896	0.0470513	8	P02792	FTL	Ferritin light chain	FRIL_HUMAN	2	-57.6138	0.423862	Nisin_5.6	Control	extracellular region,cytosol,intracellular ferritin complex,membrane,azurophil granule lumen,autolysosome,extracellular exosome,cytoplasm	iron ion binding,protein binding,ferric iron binding,identical protein binding	iron ion transport,cellular iron ion homeostasis,intracellular sequestering of iron ion,neutrophil degranulation,iron ion homeostasis
Nisin_5.6 / Control	O76021	O76021	-1.22613	1.22613	3.54348e-05	0.000395922	10	O76021	RSL1D1	Ribosomal L1 domain-containing protein 1	RL1D1_HUMAN	11	-57.2536	0.427464	Nisin_5.6	Control	nucleolus,membrane,90S preribosome,cytosolic large ribosomal subunit	RNA binding,mRNA 3'-UTR binding,cadherin binding,mRNA 5'-UTR binding	maturation of LSU-rRNA,osteoblast differentiation,regulation of protein localization,regulation of apoptotic process,regulation of cellular senescence,translation
Nisin_5.6 / Control	Q99459	Q99459	-1.21576	1.21576	6.37293e-08	6.01862e-06	10	Q99459	CDC5L	Cell division cycle 5-like protein	CDC5L_HUMAN	22	-56.9454	0.430546	Nisin_5.6	Control	Prp19 complex,nucleus,nucleoplasm,cytoplasm,membrane,nuclear speck,perinuclear region of cytoplasm,U2-type catalytic step 2 spliceosome,catalytic step 2 spliceosome,DNA replication factor A complex	RNA polymerase II regulatory region sequence-specific DNA binding,RNA polymerase II transcription factor activity, sequence-specific DNA binding,transcription factor activity, RNA polymerase II transcription factor recruiting,transcription corepressor binding,transcriptional activator activity, RNA polymerase II transcription regulatory region sequence-specific binding,DNA binding,RNA binding,pro…	mitotic cell cycle,mRNA splicing, via spliceosome,DNA repair,regulation of transcription from RNA polymerase II promoter,transcription from RNA polymerase II promoter,cell differentiation,cellular response to fibroblast growth factor stimulus,positive regulation of transcription from RNA polymerase II promoter,cellular response to interleukin-2,signal transduction involved in DNA damage checkpoin…
Nisin_5.6 / Control	P40222	P40222	-1.21137	1.21137	0.00470453	0.00753351	10	P40222	TXLNA	Alpha-taxilin	TXLNA_HUMAN	10	-56.8142	0.431858	Nisin_5.6	Control	extracellular region,cytoplasm,cytosol,membrane	cytokine activity,protein binding,syntaxin binding,high molecular weight B cell growth factor receptor binding	exocytosis,cell proliferation,regulation of receptor activity,cytokine-mediated signaling pathway,B cell activation
Nisin_5.6 / Control	Q86Y56	Q86Y56	-1.20622	1.20622	0.0395269	0.0297123	10	Q86Y56	DNAAF5	Dynein axonemal assembly factor 5	DAAF5_HUMAN	13	-56.6599	0.433401	Nisin_5.6	Control	cytoplasm,motile cilium	dynein intermediate chain binding	cilium movement,outer dynein arm assembly,inner dynein arm assembly
Nisin_5.6 / Control	O14925	O14925	-1.20348	1.20348	9.36281e-05	0.000710233	10	O14925	TIMM23	Mitochondrial import inner membrane translocase subunit Tim23	TIM23_HUMAN	4	-56.5773	0.434227	Nisin_5.6	Control	mitochondrion,mitochondrial inner membrane,mitochondrial inner membrane presequence translocase complex,mitochondrial intermembrane space,integral component of mitochondrial inner membrane	protein binding,P-P-bond-hydrolysis-driven protein transmembrane transporter activity,protein channel activity	protein targeting to mitochondrion,protein import into mitochondrial matrix
Nisin_5.6 / Control	Q8IY81	Q8IY81	-1.20322	1.20322	0.000259901	0.00130825	10	Q8IY81	FTSJ3	pre-rRNA 2'-O-ribose RNA methyltransferase FTSJ3	SPB1_HUMAN	8	-56.5694	0.434306	Nisin_5.6	Control	nucleus,nucleolus,preribosome, large subunit precursor	RNA binding,protein binding,rRNA (uridine-2'-O-)-methyltransferase activity,rRNA (guanine) methyltransferase activity,RNA methyltransferase activity	maturation of LSU-rRNA from tricistronic rRNA transcript (SSU-rRNA, 5.8S rRNA, LSU-rRNA),maturation of 5.8S rRNA from tricistronic rRNA transcript (SSU-rRNA, 5.8S rRNA, LSU-rRNA),rRNA methylation,RNA methylation
Nisin_5.6 / Control	Q6NSI4	Q6NSI4	-1.19619	1.19619	0.0102239	0.0123149	10	Q6NSI4	RADX	RPA-related protein RADX	RADX_HUMAN	31	-56.3575	0.436425	Nisin_5.6	Control	replication fork	single-stranded DNA binding,RNA binding,protein binding	negative regulation of double-strand break repair via homologous recombination
Nisin_5.6 / Control	P82932	P82932	-1.18971	1.18971	0.00198461	0.00443491	10	P82932	MRPS6	Small ribosomal subunit protein bS6m	RT06_HUMAN	3	-56.161	0.43839	Nisin_5.6	Control	mitochondrial inner membrane,mitochondrial small ribosomal subunit,small ribosomal subunit	structural constituent of ribosome,protein binding,small ribosomal subunit rRNA binding	translation,mitochondrial translation,mitochondrial translational elongation,mitochondrial translational termination
Nisin_5.6 / Control	Q9UBB4	Q9UBB4	-1.18257	1.18257	0.00245608	0.0050404	10	Q9UBB4	ATXN10	Ataxin-10	ATX10_HUMAN	11	-55.9433	0.440567	Nisin_5.6	Control	extracellular space,cytoplasm,cytosol,plasma membrane,membrane,dendrite,neuronal cell body,perinuclear region of cytoplasm	protein binding,enzyme binding,identical protein binding	nervous system development,neuron projection development,cilium morphogenesis,protein homotrimerization
Nisin_5.6 / Control	Q9Y295	Q9Y295	-1.1632	1.1632	0.000442285	0.00179241	10	Q9Y295	DRG1	Developmentally-regulated GTP-binding protein 1	DRG1_HUMAN	12	-55.348	0.44652	Nisin_5.6	Control	cytosol,polysome,membrane,nuclear body	protein binding,GTP binding,transcription factor binding,identical protein binding	transcription, DNA-templated,multicellular organism development
Nisin_5.6 / Control	Q8N3U4	Q8N3U4	-1.15253	1.15253	0.000718353	0.00240134	10	Q8N3U4	STAG2	Cohesin subunit SA-2	STAG2_HUMAN	14	-55.0165	0.449835	Nisin_5.6	Control	chromosome, centromeric region,chromatin,nucleus,nucleoplasm,chromosome,cytosol,cohesin complex,membrane,nuclear matrix,mitotic spindle pole	protein binding	sister chromatid cohesion,negative regulation of DNA endoreduplication,cell division,meiotic cell cycle,regulation of mitotic spindle assembly
Nisin_5.6 / Control	P61024	P61024	-1.14965	1.14965	0.0639405	0.041132	10	P61024	CKS1B	Cyclin-dependent kinases regulatory subunit 1	CKS1_HUMAN	2	-54.9264	0.450736	Nisin_5.6	Control	cyclin-dependent protein kinase holoenzyme complex,nucleoplasm,SCF ubiquitin ligase complex	protein binding,protein kinase binding,histone binding,ubiquitin binding,cyclin-dependent protein serine/threonine kinase activator activity	regulation of mitotic cell cycle,cell proliferation,mitotic cell cycle phase transition,positive regulation of cyclin-dependent protein serine/threonine kinase activity,positive regulation of transcription, DNA-templated,cell division
Nisin_5.6 / Control	Q8TCG1	Q8TCG1	-1.14577	1.14577	0.0466925	0.0332764	8	Q8TCG1	CIP2A	Protein CIP2A	CIP2A_HUMAN	7	-54.8052	0.451948	Nisin_5.6	Control	cytoplasm,cytosol,plasma membrane,integral component of membrane	protein binding,protein homodimerization activity,cadherin binding	spermatogenesis,positive regulation of neural precursor cell proliferation
Nisin_5.6 / Control	Q96A35	Q96A35	-1.13296	1.13296	8.38588e-05	0.000663924	10	Q96A35	MRPL24	Large ribosomal subunit protein uL24m	RM24_HUMAN	4	-54.4019	0.455981	Nisin_5.6	Control	mitochondrial inner membrane,mitochondrial large ribosomal subunit,mitochondrion	structural constituent of ribosome	translation,mitochondrial translational elongation,mitochondrial translational termination
Nisin_5.6 / Control	Q9UBW8	Q9UBW8	-1.125	1.125	0.00474685	0.00756844	10	Q9UBW8	COPS7A	COP9 signalosome complex subunit 7a	CSN7A_HUMAN	5	-54.1497	0.458503	Nisin_5.6	Control	nucleoplasm,cytosol,COP9 signalosome	protein binding	protein deneddylation,nucleotide-excision repair, DNA damage recognition,transcription-coupled nucleotide-excision repair,post-translational protein modification
Nisin_5.6 / Control	P51153	P51153	-1.11916	1.11916	0.0102657	0.0123427	10	P51153	RAB13	Ras-related protein Rab-13	RAB13_HUMAN	3	-53.9638	0.460362	Nisin_5.6	Control	trans-Golgi network,cytosol,plasma membrane,bicellular tight junction,lateral plasma membrane,lamellipodium,cell junction,endocytic vesicle,cytoplasmic vesicle membrane,cytoplasmic vesicle,insulin-responsive compartment,neuron projection,recycling endosome,recycling endosome membrane,extracellular exosome,Golgi apparatus,synaptic vesicle,endosome,trans-Golgi network transport vesicle,secretory gr…	GTPase activity,protein binding,GTP binding,protein kinase A catalytic subunit binding	protein kinase A signaling,protein transport,endosomal transport,cortical actin cytoskeleton organization,neuron projection development,endocytic recycling,cellular response to insulin stimulus,endothelial cell chemotaxis,post-translational protein modification,trans-Golgi network to recycling endosome transport,bicellular tight junction assembly,protein localization to plasma membrane,establishm…
Nisin_5.6 / Control	Q13895	Q13895	-1.09533	1.09533	0.013852	0.0149803	10	Q13895	BYSL	Bystin	BYST_HUMAN	11	-53.1969	0.468031	Nisin_5.6	Control	nucleus,nucleoplasm,nucleolus,cytoplasm,cytosol,membrane,intracellular membrane-bounded organelle,apical part of cell,preribosome, small subunit precursor	RNA binding,protein binding,snoRNA binding	maturation of SSU-rRNA from tricistronic rRNA transcript (SSU-rRNA, 5.8S rRNA, LSU-rRNA),trophectodermal cell differentiation,rRNA processing,cell adhesion,female pregnancy,cell proliferation
Nisin_5.6 / Control	Q9Y3D9	Q9Y3D9	-1.08641	1.08641	0.0508634	0.0352535	10	Q9Y3D9	MRPS23	Small ribosomal subunit protein mS23	RT23_HUMAN	6	-52.907	0.47093	Nisin_5.6	Control	mitochondrion,mitochondrial inner membrane,ribosome,nuclear membrane,intermediate filament cytoskeleton	RNA binding,structural constituent of ribosome,protein binding	mitochondrial translational elongation,mitochondrial translational termination
Nisin_5.6 / Control	P10155	P10155	-1.08251	1.08251	0.00276129	0.00540548	10	P10155	RO60	RNA-binding protein RO60	RO60_HUMAN	9	-52.7792	0.472208	Nisin_5.6	Control	nucleoplasm,cytosol,intracellular ribonucleoprotein complex	RNA binding,U2 snRNA binding,metal ion binding	immune system development,transcription from RNA polymerase III promoter,smoothened signaling pathway,response to UV,cilium morphogenesis
Nisin_5.6 / Control	Q9H8S9	Q9H8S9	-1.06427	1.06427	0.000731963	0.00243109	10	Q9H8S9	MOB1A	MOB kinase activator 1A	MOB1A_HUMAN	4	-52.1786	0.478214	Nisin_5.6	Control	nucleus,nucleolus,cytosol,extracellular exosome	protein binding,metal ion binding	hippo signaling
Nisin_5.6 / Control	P63208	P63208	-1.06302	1.06302	8.04885e-05	0.000647725	10	P63208	SKP1	S-phase kinase-associated protein 1	SKP1_HUMAN	7	-52.1369	0.478631	Nisin_5.6	Control	nucleus,nucleoplasm,cytoplasm,cytosol,SCF ubiquitin ligase complex,Cul7-RING ubiquitin ligase complex,extracellular exosome,PcG protein complex	ubiquitin-protein transferase activity,protein binding,beta-catenin binding,protein domain specific binding,cullin family protein binding,ubiquitin protein ligase activity	G2/M transition of mitotic cell cycle,protein polyubiquitination,stimulatory C-type lectin receptor signaling pathway,cellular iron ion homeostasis,SCF complex assembly,negative regulation of G2/M transition of mitotic cell cycle,Wnt signaling pathway,protein ubiquitination,SCF-dependent proteasomal ubiquitin-dependent protein catabolic process,histone H2A monoubiquitination,NIK/NF-kappaB signali…
Nisin_5.6 / Control	Q9BWJ5	Q9BWJ5	-1.06273	1.06273	0.00895677	0.0113197	9	Q9BWJ5	SF3B5	Splicing factor 3B subunit 5	SF3B5_HUMAN	2	-52.1273	0.478727	Nisin_5.6	Control	nucleus,nucleoplasm,U2 snRNP,U12-type spliceosomal complex,precatalytic spliceosome	RNA binding	mRNA splicing, via spliceosome
Nisin_5.6 / Control	Q8IUR0	Q8IUR0	-1.05738	1.05738	0.0554366	0.0373993	8	Q8IUR0	TRAPPC5	Trafficking protein particle complex subunit 5	TPPC5_HUMAN	2	-51.9497	0.480503	Nisin_5.6	Control	Golgi membrane,endoplasmic reticulum,cytosol,TRAPP complex,TRAPPI protein complex,TRAPPII protein complex,TRAPPIII protein complex	protein binding,Rab guanyl-nucleotide exchange factor activity	COPII vesicle coating,regulation of molecular function,ER to Golgi vesicle-mediated transport
Nisin_5.6 / Control	P52434	P52434	-1.05655	1.05655	0.00075263	0.00247145	10	P52434	POLR2H	DNA-directed RNA polymerases I, II, and III subunit RPABC3	RPAB3_HUMAN	4	-51.922	0.48078	Nisin_5.6	Control	nucleus,nucleoplasm,DNA-directed RNA polymerase II, core complex,DNA-directed RNA polymerase III complex,DNA-directed RNA polymerase I complex,cytosol,protein-DNA complex	single-stranded DNA binding,RNA polymerase I activity,RNA polymerase II activity,RNA polymerase III activity	mRNA splicing, via spliceosome,transcription-coupled nucleotide-excision repair,transcription, DNA-templated,transcription initiation from RNA polymerase I promoter,transcription elongation from RNA polymerase I promoter,termination of RNA polymerase I transcription,transcription from RNA polymerase II promoter,transcription initiation from RNA polymerase II promoter,transcription elongation from…
Nisin_5.6 / Control	Q53EL6	Q53EL6	-1.04469	1.04469	0.0175085	0.0174185	10	Q53EL6	PDCD4	Programmed cell death protein 4	PDCD4_HUMAN	13	-51.5252	0.484748	Nisin_5.6	Control	nucleus,cytoplasm,cytosol	RNA binding,protein binding	apoptotic process,cell aging,BMP signaling pathway,interleukin-12-mediated signaling pathway,negative regulation of apoptotic process,negative regulation of JUN kinase activity,negative regulation of cell cycle,negative regulation of transcription, DNA-templated,positive regulation of inflammatory response,epithelial to mesenchymal transition involved in cardiac fibroblast development,cellular re…
Nisin_5.6 / Control	P49406	P49406	-1.03349	1.03349	0.0560116	0.0376671	8	P49406	MRPL19	Large ribosomal subunit protein bL19m	RM19_HUMAN	7	-51.1472	0.488528	Nisin_5.6	Control	nucleus,mitochondrion,mitochondrial inner membrane,mitochondrial large ribosomal subunit,nuclear membrane	structural constituent of ribosome	mitochondrial translational elongation,mitochondrial translational termination
Nisin_5.6 / Control	P36404	P36404	-1.02561	1.02561	0.000269673	0.00133582	10	P36404	ARL2	ADP-ribosylation factor-like protein 2	ARL2_HUMAN	4	-50.8798	0.491202	Nisin_5.6	Control	nucleus,nucleolus,mitochondrial intermembrane space,mitochondrial matrix,Golgi apparatus,centrosome,cytosol,focal adhesion,lateral plasma membrane,extracellular exosome,cilium	GTPase activity,GTPase inhibitor activity,protein binding,GTP binding	tubulin complex assembly,centrosome cycle,positive regulation of cell-substrate adhesion,regulation of microtubule polymerization,positive regulation of microtubule polymerization,negative regulation of GTPase activity,regulation of insulin secretion,maintenance of protein location in nucleus,bicellular tight junction assembly
Nisin_5.6 / Control	Q96KR1	Q96KR1	-1.02482	1.02482	0.0239127	0.0213409	10	Q96KR1	ZFR	Zinc finger RNA-binding protein	ZFR_HUMAN	16	-50.8529	0.491471	Nisin_5.6	Control	nucleus,chromosome,cytoplasm	DNA binding,RNA binding,protein binding,zinc ion binding	multicellular organism development
Nisin_5.6 / Control	O00762	O00762	-1.0246	1.0246	0.00431759	0.00714587	10	O00762	UBE2C	Ubiquitin-conjugating enzyme E2 C	UBE2C_HUMAN	6	-50.8455	0.491545	Nisin_5.6	Control	ubiquitin ligase complex,nucleoplasm,anaphase-promoting complex,cytoplasm,cytosol,plasma membrane,nucleus	ubiquitin-protein transferase activity,protein binding,ATP binding,ubiquitin protein ligase binding,ubiquitin-like protein ligase binding,ubiquitin protein ligase activity,ubiquitin conjugating enzyme activity	ubiquitin-dependent protein catabolic process,exit from mitosis,free ubiquitin chain polymerization,protein ubiquitination,regulation of mitotic metaphase/anaphase transition,anaphase-promoting complex-dependent catabolic process,positive regulation of exit from mitosis,proteasome-mediated ubiquitin-dependent protein catabolic process,cell division,negative regulation of ubiquitin-protein ligase …
Nisin_5.6 / Control	A6NCE7;Q9GZQ8	A6NCE7;Q9GZQ8	-1.0098	1.0098	0.0174066	0.017356	10	A6NCE7	MAP1LC3B2	Microtubule-associated proteins 1A/1B light chain 3 beta 2;Microtubule-associated proteins 1A/1B light chain 3B	MP3B2_HUMAN;MLP3B_HUMAN	3	-50.3387	0.496613	Nisin_5.6	Control	autophagosome membrane,cytosol,microtubule,endomembrane system,cytoplasmic vesicle;autophagosome membrane,intracellular,mitochondrion,autophagosome,cytosol,microtubule,axoneme,endomembrane system,organelle membrane,cytoplasmic vesicle	microtubule binding;protein binding,ubiquitin protein ligase binding,microtubule binding	autophagosome assembly,mitophagy,cellular response to nitrogen starvation;autophagosome assembly,mitophagy,autophagy,cellular response to nitrogen starvation,cellular response to starvation,macroautophagy,autophagosome maturation
Nisin_5.6 / Control	Q9BWF3	Q9BWF3	-0.999541	0.999541	0.00510511	0.00793239	10	Q9BWF3	RBM4	RNA-binding protein 4	RBM4_HUMAN	13	-49.9841	0.500159	Nisin_5.6	Control	nucleus,nucleoplasm,nucleolus,cytoplasm,cytosol,cytoplasmic stress granule,nuclear speck	RNA binding,mRNA binding,mRNA 3'-UTR binding,protein binding,zinc ion binding,cyclin binding,miRNA binding,pre-mRNA intronic binding,pre-mRNA intronic pyrimidine-rich binding	regulation of alternative mRNA splicing, via spliceosome,cap-independent translational initiation,IRES-dependent translational initiation,RNA processing,mRNA processing,RNA splicing,negative regulation of translation,cell differentiation,negative regulation of translation in response to stress,miRNA mediated inhibition of translation,entrainment of circadian clock by photoperiod,negative regulati…
Nisin_5.6 / Control	P31153	P31153	-0.992751	0.992751	0.054334	0.0369129	10	P31153	MAT2A	S-adenosylmethionine synthase isoform type-2	METK2_HUMAN	12	-49.7481	0.502519	Nisin_5.6	Control	cytosol,methionine adenosyltransferase complex	methionine adenosyltransferase activity,protein binding,ATP binding,identical protein binding,metal ion binding	S-adenosylmethionine biosynthetic process,one-carbon metabolic process,methylation,protein hexamerization,protein heterooligomerization,cellular response to leukemia inhibitory factor
Nisin_5.6 / Control	O60493	O60493	-0.985857	0.985857	0.000160311	0.00099123	10	O60493	SNX3	Sorting nexin-3	SNX3_HUMAN	8	-49.5074	0.504926	Nisin_5.6	Control	cytoplasm,early endosome,cytosol,endosome membrane,extrinsic component of membrane,clathrin-coated vesicle,early endosome membrane,early phagosome,extracellular exosome,retromer complex	protein binding,phosphatidylinositol-5-phosphate binding,protein phosphatase binding,phosphatidylinositol-3-phosphate binding,phosphatidylinositol-4-phosphate binding,phosphatidylinositol-3,5-bisphosphate binding	response to bacterium,membrane invagination,positive regulation of neuron projection development,protein transport,Wnt signaling pathway,protein deubiquitination,protein to membrane docking,regulation of Wnt signaling pathway,negative regulation of protein catabolic process,negative regulation of viral entry into host cell,negative regulation of phagocytosis,negative regulation of protein transpo…
Nisin_5.6 / Control	Q92879	Q92879	-0.972127	0.972127	0.00270472	0.00534144	10	Q92879	CELF1	CUGBP Elav-like family member 1	CELF1_HUMAN	7	-49.0246	0.509754	Nisin_5.6	Control	nucleus,nucleoplasm,cytoplasm,membrane,intracellular ribonucleoprotein complex	translation repressor activity, nucleic acid binding,RNA binding,mRNA binding,protein binding,pre-mRNA binding,BRE binding	mRNA splice site selection,mRNA processing,germ cell development,embryo development ending in birth or egg hatching,RNA interference,negative regulation of translation,regulation of RNA splicing
Nisin_5.6 / Control	P37108	P37108	-0.970327	0.970327	0.000362358	0.00159037	10	P37108	SRP14	Signal recognition particle 14 kDa protein	SRP14_HUMAN	6	-48.9609	0.510391	Nisin_5.6	Control	extracellular region,nucleus,cytoplasm,signal recognition particle, endoplasmic reticulum targeting,cytosol,secretory granule lumen,extracellular exosome,ficolin-1-rich granule lumen	RNA binding,protein binding,7S RNA binding,endoplasmic reticulum signal peptide binding	cotranslational protein targeting to membrane,SRP-dependent cotranslational protein targeting to membrane,response to drug,neutrophil degranulation,protein targeting to ER
Nisin_5.6 / Control	Q5TDH0	Q5TDH0	-0.956316	0.956316	0.047043	0.0334624	10	Q5TDH0	DDI2	Protein DDI1 homolog 2	DDI2_HUMAN	7	-48.4629	0.515371	Nisin_5.6	Control	nucleoplasm,cytosol	aspartic-type endopeptidase activity,protein binding,identical protein binding,ubiquitin binding	protein processing
Nisin_5.6 / Control	P98179	P98179	-0.949561	0.949561	0.000161458	0.000995219	10	P98179	RBM3	RNA-binding protein 3	RBM3_HUMAN	4	-48.221	0.51779	Nisin_5.6	Control	nucleus,nucleoplasm,nucleolus,cytoplasm,dendrite,large ribosomal subunit	RNA binding,protein binding	RNA processing,regulation of translation,positive regulation of translation
Nisin_5.6 / Control	Q13813	Q13813	-0.946834	0.946834	0.0292462	0.0243307	10	Q13813	SPTAN1	Spectrin alpha chain, non-erythrocytic 1	SPTN1_HUMAN	85	-48.1231	0.518769	Nisin_5.6	Control	extracellular region,cytosol,spectrin,microtubule cytoskeleton,membrane,specific granule lumen,intracellular membrane-bounded organelle,extracellular exosome,extracellular vesicle,tertiary granule lumen	actin binding,Ras guanyl-nucleotide exchange factor activity,structural constituent of cytoskeleton,calcium ion binding,protein binding,calmodulin binding,cadherin binding	MAPK cascade,ER to Golgi vesicle-mediated transport,cytoskeleton organization,axon guidance,neutrophil degranulation,actin filament capping,regulation of molecular function
Nisin_5.6 / Control	P17844	P17844	-0.936647	0.936647	3.4297e-05	0.000387575	10	P17844	DDX5	Probable ATP-dependent RNA helicase DDX5	DDX5_HUMAN	28	-47.7554	0.522446	Nisin_5.6	Control	nucleus,nucleoplasm,nucleolus,cytoplasm,membrane,intracellular ribonucleoprotein complex,extracellular exosome,catalytic step 2 spliceosome,SMAD protein complex	RNA binding,RNA helicase activity,mRNA 3'-UTR binding,ATP-dependent RNA helicase activity,protein binding,calmodulin binding,ATP binding,enzyme binding,MH2 domain binding,pre-mRNA binding,ribonucleoprotein complex binding,SMAD binding,calcium-dependent protein binding,androgen receptor binding,R-SMAD binding,primary miRNA binding,promoter-specific chromatin binding	negative regulation of transcription from RNA polymerase II promoter,alternative mRNA splicing, via spliceosome,regulation of alternative mRNA splicing, via spliceosome,mRNA splicing, via spliceosome,nuclear-transcribed mRNA catabolic process,epithelial to mesenchymal transition,regulation of transcription from RNA polymerase II promoter,mRNA transcription,RNA secondary structure unwinding,cell g…
Nisin_5.6 / Control	Q9H910	Q9H910	-0.933797	0.933797	0.000168385	0.00102243	10	Q9H910	JPT2	Jupiter microtubule associated homolog 2	JUPI2_HUMAN	7	-47.6521	0.523479	Nisin_5.6	Control	nucleus,cytosol,plasma membrane
Nisin_5.6 / Control	Q12849	Q12849	-0.933355	0.933355	0.0355838	0.0277282	10	Q12849	GRSF1	G-rich sequence factor 1	GRSF1_HUMAN	13	-47.6361	0.523639	Nisin_5.6	Control	cytoplasm,mitochondrion,ribonucleoprotein granule,mitochondrial nucleoid	RNA binding,mRNA binding,protein binding	mRNA polyadenylation,tRNA processing,anterior/posterior pattern specification,morphogenesis of embryonic epithelium
Nisin_5.6 / Control	Q15369	Q15369	-0.930761	0.930761	0.0497355	0.034721	10	Q15369	ELOC	Elongin-C	ELOC_HUMAN	5	-47.5419	0.524581	Nisin_5.6	Control	nucleoplasm,cytosol,elongin complex	protein binding,ubiquitin-protein transferase activity	regulation of transcription from RNA polymerase II promoter,transcription from RNA polymerase II promoter,transcription elongation from RNA polymerase II promoter,ubiquitin-dependent protein catabolic process,viral process,protein ubiquitination,positive regulation of transcription elongation from RNA polymerase II promoter,post-translational protein modification,regulation of transcription from …
Nisin_5.6 / Control	O00161	O00161	-0.918811	0.918811	0.00112174	0.00311602	10	O00161	SNAP23	Synaptosomal-associated protein 23	SNP23_HUMAN	3	-47.1055	0.528945	Nisin_5.6	Control	nucleoplasm,cytoplasm,plasma membrane,cell-cell adherens junction,focal adhesion,phagocytic vesicle membrane,SNARE complex,specific granule membrane,specific granule,azurophil granule,mast cell granule,neuron projection,extracellular exosome,tertiary granule membrane,presynapse	SNAP receptor activity,protein binding,syntaxin binding	antigen processing and presentation of exogenous peptide antigen via MHC class I, TAP-dependent,histamine secretion by mast cell,post-Golgi vesicle-mediated transport,vesicle targeting,protein transport,synaptic vesicle priming,synaptic vesicle fusion to presynaptic active zone membrane,neutrophil degranulation,membrane fusion,exocytosis,vesicle fusion
Nisin_5.6 / Control	P19388	P19388	-0.918383	0.918383	0.00616249	0.00895218	10	P19388	POLR2E	DNA-directed RNA polymerases I, II, and III subunit RPABC1	RPAB1_HUMAN	6	-47.0898	0.529102	Nisin_5.6	Control	nucleus,nucleoplasm,DNA-directed RNA polymerase II, core complex,DNA-directed RNA polymerase III complex,DNA-directed RNA polymerase I complex,cytosol,DNA-directed RNA polymerase complex	DNA binding,DNA-directed RNA polymerase activity,protein binding,RNA polymerase I activity,RNA polymerase II activity,RNA polymerase III activity	mRNA splicing, via spliceosome,transcription-coupled nucleotide-excision repair,transcription, DNA-templated,transcription initiation from RNA polymerase I promoter,transcription elongation from RNA polymerase I promoter,termination of RNA polymerase I transcription,transcription from RNA polymerase II promoter,transcription initiation from RNA polymerase II promoter,transcription elongation from…
Nisin_5.6 / Control	Q96RE7	Q96RE7	-0.912145	0.912145	0.00519734	0.00802988	10	Q96RE7	NACC1	Nucleus accumbens-associated protein 1	NACC1_HUMAN	1	-46.8606	0.531394	Nisin_5.6	Control	nucleus,nucleoplasm,cytoplasm,nuclear body,cell junction,intracellular membrane-bounded organelle		transcription, DNA-templated,positive regulation of cell proliferation,negative regulation of transcription, DNA-templated,protein homooligomerization
Nisin_5.6 / Control	P08962	P08962	-0.908494	0.908494	0.00533182	0.00815763	10	P08962	CD63	CD63 antigen	CD63_HUMAN	2	-46.7259	0.532741	Nisin_5.6	Control	extracellular space,lysosomal membrane,plasma membrane,integral component of plasma membrane,cell surface,endosome membrane,platelet dense granule membrane,intrinsic component of plasma membrane,late endosome membrane,endosome lumen,multivesicular body membrane,azurophil granule membrane,melanosome,extracellular exosome,multivesicular body, internal vesicle	protein binding	positive regulation of receptor internalization,platelet degranulation,cell-matrix adhesion,protein transport,cell migration,cellular protein localization,endosome to melanosome transport,neutrophil degranulation,pigment granule maturation,regulation of vascular endothelial growth factor signaling pathway,regulation of potassium ion transmembrane transport,positive regulation of integrin-mediated…
Nisin_5.6 / Control	O75534	O75534	-0.907586	0.907586	3.44447e-05	0.000388475	10	O75534	CSDE1	Cold shock domain-containing protein E1	CSDE1_HUMAN	30	-46.6924	0.533076	Nisin_5.6	Control	mitochondrial inner membrane,Golgi apparatus,cytosol,plasma membrane,CRD-mediated mRNA stability complex	DNA binding,RNA binding,protein binding	regulation of transcription, DNA-templated,male gonad development,nuclear-transcribed mRNA catabolic process, no-go decay
Nisin_5.6 / Control	P67809	P67809	-0.903891	0.903891	8.40753e-05	0.000665306	10	P67809	YBX1	Y-box-binding protein 1	YBOX1_HUMAN	8	-46.5557	0.534443	Nisin_5.6	Control	extracellular region,nucleus,nucleoplasm,U12-type spliceosomal complex,cytoplasm,cytosol,cytoplasmic stress granule,intracellular ribonucleoprotein complex,nuclear membrane,intracellular membrane-bounded organelle,extracellular exosome,CRD-mediated mRNA stability complex,histone pre-mRNA 3'end processing complex	RNA polymerase II core promoter proximal region sequence-specific DNA binding,RNA polymerase II transcription factor activity, sequence-specific DNA binding,transcriptional activator activity, RNA polymerase II core promoter proximal region sequence-specific binding,DNA binding,chromatin binding,double-stranded DNA binding,single-stranded DNA binding,transcription factor activity, sequence-specif…	negative regulation of transcription from RNA polymerase II promoter,mRNA splicing, via spliceosome,in utero embryonic development,regulation of transcription, DNA-templated,transcription from RNA polymerase II promoter,Notch signaling pathway,Notch receptor processing, ligand-dependent,positive regulation of transcription from RNA polymerase II promoter,negative regulation of striated muscle cel…
Nisin_5.6 / Control	O43592	O43592	-0.902965	0.902965	0.00323515	0.00596154	10	O43592	XPOT	Exportin-T	XPOT_HUMAN	14	-46.5214	0.534786	Nisin_5.6	Control	nucleoplasm,cytoplasm,cytosol,nuclear matrix,nuclear pore	tRNA binding,Ran GTPase binding	tRNA export from nucleus,tRNA re-export from nucleus
Nisin_5.6 / Control	O00231	O00231	-0.90171	0.90171	0.000335386	0.00151521	10	O00231	PSMD11	26S proteasome non-ATPase regulatory subunit 11	PSD11_HUMAN	19	-46.4748	0.535252	Nisin_5.6	Control	proteasome complex,extracellular region,nucleus,nucleoplasm,cytosol,proteasome regulatory particle, lid subcomplex,membrane,proteasome accessory complex,secretory granule lumen,extracellular exosome,ficolin-1-rich granule lumen	structural molecule activity,protein binding	MAPK cascade,protein polyubiquitination,stimulatory C-type lectin receptor signaling pathway,antigen processing and presentation of exogenous peptide antigen via MHC class I, TAP-dependent,ubiquitin-dependent protein catabolic process,regulation of cellular amino acid metabolic process,negative regulation of G2/M transition of mitotic cell cycle,protein deubiquitination,anaphase-promoting complex…
Nisin_5.6 / Control	P02794	P02794	-0.898665	0.898665	0.000554572	0.00205244	10	P02794	FTH1	Ferritin heavy chain	FRIH_HUMAN	4	-46.3617	0.536383	Nisin_5.6	Control	extracellular region,nucleus,cytosol,intracellular ferritin complex,autolysosome,extracellular exosome,tertiary granule lumen,ficolin-1-rich granule lumen,cytoplasm	ferroxidase activity,iron ion binding,protein binding,ferric iron binding	iron ion transport,cellular iron ion homeostasis,intracellular sequestering of iron ion,immune response,negative regulation of cell proliferation,neutrophil degranulation,negative regulation of fibroblast proliferation,oxidation-reduction process
Nisin_5.6 / Control	P26196	P26196	-0.891654	0.891654	0.000483524	0.00189128	10	P26196	DDX6	Probable ATP-dependent RNA helicase DDX6	DDX6_HUMAN	15	-46.1004	0.538996	Nisin_5.6	Control	heterochromatin,cytoplasmic mRNA processing body,outer dense fiber,nucleus,nucleolus,cytoplasm,mitochondrion,cytosol,cytoplasmic stress granule,membrane,RISC complex,cytoplasmic ribonucleoprotein granule,P granule,sperm annulus	RNA binding,RNA helicase activity,ATP-dependent RNA helicase activity,helicase activity,protein binding,ATP binding,protein domain specific binding,cadherin binding	regulation of translation,spermatogenesis,RNA secondary structure unwinding,viral RNA genome packaging,stem cell population maintenance,cytoplasmic mRNA processing body assembly,exonucleolytic nuclear-transcribed mRNA catabolic process involved in deadenylation-dependent decay,negative regulation of neuron differentiation
Nisin_5.6 / Control	P49458	P49458	-0.890605	0.890605	0.000256708	0.00130043	10	P49458	SRP9	Signal recognition particle 9 kDa protein	SRP09_HUMAN	6	-46.0612	0.539388	Nisin_5.6	Control	signal recognition particle receptor complex,signal recognition particle, endoplasmic reticulum targeting,cytosol,extracellular exosome	RNA binding,signal recognition particle binding,protein binding,7S RNA binding	SRP-dependent cotranslational protein targeting to membrane,SRP-dependent cotranslational protein targeting to membrane, translocation,negative regulation of translational elongation
Nisin_5.6 / Control	P27816	P27816	-0.88727	0.88727	1.70844e-05	0.000245429	10	P27816	MAP4	Microtubule-associated protein 4	MAP4_HUMAN	28	-45.9364	0.540636	Nisin_5.6	Control	cytosol,microtubule,microtubule associated complex,plasma membrane,axoneme,postsynaptic density,microtubule cytoskeleton,neuron projection,extracellular exosome,mitotic spindle	RNA binding,structural molecule activity,protein binding,microtubule binding	mitotic spindle organization,neuron projection development,microtubule sliding,establishment of spindle orientation,cell division,negative regulation of nonmotile primary cilium assembly,microtubule cytoskeleton organization
Nisin_5.6 / Control	Q9UGV2	Q9UGV2	-0.881224	0.881224	0.0308076	0.0251761	4	Q9UGV2	NDRG3	Protein NDRG3	NDRG3_HUMAN	3	-45.7093	0.542907	Nisin_5.6	Control	cytoplasm,extracellular exosome	molecular_function	signal transduction,spermatogenesis,cell differentiation,negative regulation of cell growth
Nisin_5.6 / Control	Q8NBU5	Q8NBU5	-0.876546	0.876546	0.0624445	0.0404964	10	Q8NBU5	ATAD1	Outer mitochondrial transmembrane helix translocase	ATAD1_HUMAN	6	-45.533	0.54467	Nisin_5.6	Control	nucleus,mitochondrion,peroxisomal membrane,membrane,cell junction,postsynaptic membrane	ATP binding,ATPase activity,microtubule-severing ATPase activity	positive regulation of receptor internalization,learning,memory,negative regulation of synaptic transmission, glutamatergic,cytoplasmic microtubule organization
Nisin_5.6 / Control	Q9UI30	Q9UI30	-0.876383	0.876383	0.0404461	0.0301729	10	Q9UI30	TRMT112	Multifunctional methyltransferase subunit TRM112-like protein	TR112_HUMAN	4	-45.5269	0.544731	Nisin_5.6	Control	nucleoplasm,cytosol,perinuclear region of cytoplasm,extracellular exosome	protein binding,protein methyltransferase activity,protein heterodimerization activity,rRNA (guanine) methyltransferase activity	translational termination,peptidyl-glutamine methylation,tRNA methylation,rRNA methylation,methylation,rRNA (guanine-N7)-methylation,positive regulation of rRNA processing
Nisin_5.6 / Control	Q5TFE4	Q5TFE4	-0.849384	0.849384	0.00264656	0.00527716	10	Q5TFE4	NT5DC1	5'-nucleotidase domain-containing protein 1	NT5D1_HUMAN	8	-44.4978	0.555022	Nisin_5.6	Control		5'-nucleotidase activity,metal ion binding	dephosphorylation
Nisin_5.6 / Control	Q01085	Q01085	-0.849162	0.849162	0.00782545	0.0103888	10	Q01085	TIAL1	Nucleolysin TIAR	TIAR_HUMAN	5	-44.4893	0.555107	Nisin_5.6	Control	nucleus,nucleoplasm,cytoplasm,lysosome,cytoplasmic stress granule,extracellular exosome	DNA binding,RNA binding,AU-rich element binding	regulation of transcription from RNA polymerase II promoter,apoptotic process,defense response,germ cell development,positive regulation of cell proliferation,fibroblast growth factor receptor signaling pathway,stem cell division
Nisin_5.6 / Control	Q96EK5	Q96EK5	-0.843014	0.843014	2.66783e-05	0.00033017	10	Q96EK5	KIFBP	KIF-binding protein	KBP_HUMAN	8	-44.2522	0.557478	Nisin_5.6	Control	mitochondrion,cytoskeleton	protein binding,kinesin binding	mitochondrial transport,nervous system development,cell differentiation
Nisin_5.6 / Control	Q13283	Q13283	-0.840948	0.840948	8.00391e-06	0.000153827	10	Q13283	G3BP1	Ras GTPase-activating protein-binding protein 1	G3BP1_HUMAN	14	-44.1723	0.558277	Nisin_5.6	Control	nucleus,cytosol,plasma membrane,focal adhesion,cytoplasmic stress granule,intracellular ribonucleoprotein complex	DNA binding,RNA binding,mRNA binding,ATP-dependent DNA helicase activity,ATP-dependent RNA helicase activity,endonuclease activity,protein binding,ATP binding	Ras protein signal transduction,DNA duplex unwinding,negative regulation of canonical Wnt signaling pathway,nucleic acid phosphodiester bond hydrolysis
Nisin_5.6 / Control	Q9HB71	Q9HB71	-0.839235	0.839235	0.0021279	0.00462448	10	Q9HB71	CACYBP	Calcyclin-binding protein	CYBP_HUMAN	14	-44.106	0.55894	Nisin_5.6	Control	nuclear envelope lumen,nucleoplasm,cytosol,SCF ubiquitin ligase complex,beta-catenin destruction complex,neuron projection,cell body,extracellular exosome,nucleus	protein binding,tubulin binding,protein domain specific binding,ubiquitin protein ligase binding,protein homodimerization activity,S100 protein binding	aging,positive regulation of DNA replication,cardiac muscle cell differentiation,response to growth hormone,negative regulation of cell death,cellular response to calcium ion,cellular response to leukemia inhibitory factor,regulation of nucleobase-containing compound metabolic process,heart development
Nisin_5.6 / Control	Q9BYC9	Q9BYC9	-0.838989	0.838989	0.0256647	0.0223243	10	Q9BYC9	MRPL20	Large ribosomal subunit protein bL20m	RM20_HUMAN	2	-44.0965	0.559035	Nisin_5.6	Control	mitochondrion,mitochondrial inner membrane,mitochondrial ribosome,mitochondrial large ribosomal subunit	RNA binding,structural constituent of ribosome,protein binding,rRNA binding	ribosomal large subunit assembly,mitochondrial translational elongation,mitochondrial translational termination
Nisin_5.6 / Control	O43768	O43768	-0.837172	0.837172	0.0197761	0.0188633	10	O43768	ENSA	Alpha-endosulfine	ENSA_HUMAN	7	-44.026	0.55974	Nisin_5.6	Control	nucleoplasm,cytoplasm	protein phosphatase inhibitor activity,receptor binding,protein binding,ion channel inhibitor activity,phosphatase inhibitor activity,potassium channel inhibitor activity,protein phosphatase regulator activity,protein phosphatase 2A binding	G2/M transition of mitotic cell cycle,mitotic cell cycle,response to nutrient,response to glucose,negative regulation of phosphoprotein phosphatase activity,negative regulation of protein dephosphorylation,regulation of insulin secretion,cell division
Nisin_5.6 / Control	Q9Y5K8	Q9Y5K8	-0.827512	0.827512	0.00281149	0.00546589	10	Q9Y5K8	ATP6V1D	V-type proton ATPase subunit D	VATD_HUMAN	3	-43.65	0.5635	Nisin_5.6	Control	lysosomal membrane,cytosol,plasma membrane,membrane,proton-transporting V-type ATPase complex,specific granule membrane,extracellular exosome,centrosome,cilium	protein binding,ATPase activity, coupled to transmembrane movement of substances	insulin receptor signaling pathway,regulation of macroautophagy,transferrin transport,ion transmembrane transport,neutrophil degranulation,cilium morphogenesis,protein localization to cilium,phagosome acidification
Nisin_5.6 / Control	Q96EK6	Q96EK6	-0.815651	0.815651	0.0052369	0.00806843	10	Q96EK6	GNPNAT1	Glucosamine 6-phosphate N-acetyltransferase	GNA1_HUMAN	5	-43.1848	0.568152	Nisin_5.6	Control	Golgi membrane,late endosome,endoplasmic reticulum-Golgi intermediate compartment,cytosol,endosome membrane	glucosamine 6-phosphate N-acetyltransferase activity,identical protein binding,monosaccharide binding	liver development,glucosamine metabolic process,N-acetylglucosamine metabolic process,UDP-N-acetylglucosamine biosynthetic process,cellular response to leukemia inhibitory factor
Nisin_5.6 / Control	Q9UKA1	Q9UKA1	-0.804671	0.804671	0.00137601	0.00351499	10	Q9UKA1	FBXL5	F-box/LRR-repeat protein 5	FBXL5_HUMAN	1	-42.7507	0.572493	Nisin_5.6	Control	ubiquitin ligase complex,cytosol,SCF ubiquitin ligase complex,perinuclear region of cytoplasm	ubiquitin-protein transferase activity,iron ion binding,protein binding	protein polyubiquitination,cellular iron ion homeostasis,protein ubiquitination,SCF-dependent proteasomal ubiquitin-dependent protein catabolic process,post-translational protein modification,iron ion homeostasis,positive regulation of cellular protein catabolic process
Nisin_5.6 / Control	Q9BQ61	Q9BQ61	-0.801732	0.801732	0.00150473	0.00371585	10	Q9BQ61	TRIR	Telomerase RNA component interacting RNase	TRIR_HUMAN	4	-42.634	0.57366	Nisin_5.6	Control		RNA binding,protein binding,3'-5' exonuclease activity,5'-3' exonuclease activity	rRNA catabolic process,RNA phosphodiester bond hydrolysis, exonucleolytic
Nisin_5.6 / Control	Q92522	Q92522	-0.799501	0.799501	0.00306696	0.0057679	10	Q92522	H1-10	Histone H1.10	H1X_HUMAN	4	-42.5452	0.574548	Nisin_5.6	Control	nucleosome,nucleus,nucleolus	DNA binding,RNA binding,cadherin binding	nucleosome assembly
Nisin_5.6 / Control	P18206	P18206	-0.796433	0.796433	1.23785e-06	4.48397e-05	10	P18206	VCL	Vinculin	VINC_HUMAN	50	-42.4229	0.575771	Nisin_5.6	Control	podosome,extracellular region,cytosol,cytoskeleton,cell-cell junction,adherens junction,cell-cell adherens junction,fascia adherens,focal adhesion,cell-substrate junction,macromolecular complex,secretory granule lumen,specific granule lumen,sarcolemma,costamere,extracellular exosome,extracellular vesicle,ficolin-1-rich granule lumen	dystroglycan binding,actin binding,structural molecule activity,protein binding,beta-catenin binding,ubiquitin protein ligase binding,alpha-catenin binding,cadherin binding	morphogenesis of an epithelium,platelet degranulation,muscle contraction,cell adhesion,cell-matrix adhesion,lamellipodium assembly,negative regulation of cell migration,adherens junction assembly,protein localization to cell surface,apical junction assembly,neutrophil degranulation,axon extension,platelet aggregation,epithelial cell-cell adhesion
Nisin_5.6 / Control	Q13151	Q13151	-0.796318	0.796318	0.000194794	0.00110576	10	Q13151	HNRNPA0	Heterogeneous nuclear ribonucleoprotein A0	ROA0_HUMAN	7	-42.4183	0.575817	Nisin_5.6	Control	nucleus,nucleoplasm,intracellular ribonucleoprotein complex	RNA binding,AU-rich element binding,protein kinase binding	mRNA splicing, via spliceosome,mRNA processing,inflammatory response,RNA metabolic process,response to lipopolysaccharide,3'-UTR-mediated mRNA stabilization
Nisin_5.6 / Control	Q9Y3Y2	Q9Y3Y2	-0.795616	0.795616	0.0687105	0.0432113	10	Q9Y3Y2	CHTOP	Chromatin target of PRMT1 protein	CHTOP_HUMAN	4	-42.3903	0.576097	Nisin_5.6	Control	transcription export complex,nucleoplasm,nucleolus,nuclear speck,cytoplasmic ribonucleoprotein granule	RNA binding,protein binding,methyl-CpG binding	regulation of transcription, DNA-templated,termination of RNA polymerase II transcription,RNA export from nucleus,mRNA export from nucleus,positive regulation of cell proliferation,positive regulation of histone methylation,mRNA 3'-end processing,positive regulation of ATPase activity,positive regulation of helicase activity
Nisin_5.6 / Control	P42704	P42704	-0.787638	0.787638	4.54521e-05	0.000467319	10	P42704	LRPPRC	Leucine-rich PPR motif-containing protein, mitochondrial	LPPRC_HUMAN	63	-42.0708	0.579292	Nisin_5.6	Control	condensed nuclear chromosome,nucleus,nuclear inner membrane,nuclear outer membrane,nucleoplasm,mitochondrion,cytoskeleton,microtubule,membrane,intracellular ribonucleoprotein complex,mitochondrial nucleoid,perinuclear region of cytoplasm,intracellular membrane-bounded organelle	single-stranded DNA binding,RNA binding,endonuclease activity,protein binding,microtubule binding,ubiquitin protein ligase binding,beta-tubulin binding,actin filament binding	negative regulation of mitochondrial RNA catabolic process,transcription, DNA-templated,regulation of transcription, DNA-templated,RNA modification,mitochondrion transport along microtubule,mRNA transport,regulation of mitochondrial translation,nucleic acid phosphodiester bond hydrolysis
Nisin_5.6 / Control	P06493	P06493	-0.78703	0.78703	2.4816e-05	0.00031398	10	P06493	CDK1	Cyclin-dependent kinase 1	CDK1_HUMAN	14	-42.0464	0.579536	Nisin_5.6	Control	cyclin-dependent protein kinase holoenzyme complex,nuclear chromosome, telomeric region,nucleus,nucleoplasm,mitochondrion,endoplasmic reticulum membrane,centrosome,cytosol,spindle microtubule,membrane,midbody,extracellular exosome,mitotic spindle,cyclin B1-CDK1 complex,mitochondrial matrix,cytoplasm	virus receptor activity,chromatin binding,protein kinase activity,protein serine/threonine kinase activity,cyclin-dependent protein serine/threonine kinase activity,protein binding,ATP binding,RNA polymerase II carboxy-terminal domain kinase activity,cyclin binding,Hsp70 protein binding,histone kinase activity,cyclin-dependent protein kinase activity	G2/M transition of mitotic cell cycle,activation of MAPK activity,microtubule cytoskeleton organization,DNA replication,DNA repair,transcription initiation from RNA polymerase II promoter,protein phosphorylation,apoptotic process,DNA damage response, signal transduction by p53 class mediator resulting in cell cycle arrest,mitotic nuclear envelope disassembly,mitotic G2 DNA damage checkpoint,centr…
Nisin_5.6 / Control	P07311	P07311	-0.785513	0.785513	0.00396388	0.00677428	10	P07311	ACYP1	Acylphosphatase-1	ACYP1_HUMAN	4	-41.9854	0.580146	Nisin_5.6	Control	extracellular exosome	acylphosphatase activity	phosphate-containing compound metabolic process
Nisin_5.6 / Control	O43396	O43396	-0.764645	0.764645	6.07244e-05	0.000550079	10	O43396	TXNL1	Thioredoxin-like protein 1	TXNL1_HUMAN	13	-41.1402	0.588598	Nisin_5.6	Control	proteasome complex,nucleus,cytoplasm,cytosol,extracellular exosome	thioredoxin-disulfide reductase activity,protein disulfide oxidoreductase activity,disulfide oxidoreductase activity,oxidoreductase activity, acting on a sulfur group of donors, disulfide as acceptor,protein-disulfide reductase activity	cellular response to oxidative stress,cell redox homeostasis,oxidation-reduction process,cellular oxidant detoxification
Nisin_5.6 / Control	P22059	P22059	-0.759681	0.759681	0.000848448	0.00264106	8	P22059	OSBP	Oxysterol-binding protein 1	OSBP1_HUMAN	8	-40.9373	0.590627	Nisin_5.6	Control	Golgi membrane,nucleus,nucleoplasm,nucleolus,cytoplasm,endoplasmic reticulum membrane,Golgi apparatus,cytosol,membrane,cell junction,perinuclear region of cytoplasm	protein binding,oxysterol binding,sterol transporter activity,protein domain specific binding,phosphatidylinositol-4-phosphate binding	bile acid biosynthetic process,sterol transport,positive regulation of growth of symbiont in host
Nisin_5.6 / Control	Q13435	Q13435	-0.758147	0.758147	8.63256e-05	0.000675699	10	Q13435	SF3B2	Splicing factor 3B subunit 2	SF3B2_HUMAN	25	-40.8745	0.591255	Nisin_5.6	Control	nucleoplasm,spliceosomal complex,U2-type spliceosomal complex,U2 snRNP,U12-type spliceosomal complex,nuclear speck,precatalytic spliceosome,catalytic step 2 spliceosome	RNA binding,protein binding	mRNA splicing, via spliceosome,mRNA processing,RNA splicing,viral process
Nisin_5.6 / Control	Q9NUQ3	Q9NUQ3	-0.756773	0.756773	0.00989179	0.0120531	10	Q9NUQ3	TXLNG	Gamma-taxilin	TXLNG_HUMAN	10	-40.8181	0.591819	Nisin_5.6	Control	cytosol,nuclear membrane	syntaxin binding,protein heterodimerization activity	transcription, DNA-templated,regulation of transcription, DNA-templated,cell cycle,regulation of cell cycle process,regulation of bone mineralization,regulation of cell cycle
Nisin_5.6 / Control	Q9BTE3	Q9BTE3	-0.756678	0.756678	0.00044851	0.00180748	10	Q9BTE3	MCMBP	Mini-chromosome maintenance complex-binding protein	MCMBP_HUMAN	11	-40.8143	0.591857	Nisin_5.6	Control	nuclear chromatin,nucleus,nucleoplasm,cytosol,plasma membrane,MCM complex	chromatin binding,protein binding	DNA-dependent DNA replication,sister chromatid cohesion,cell division
Nisin_5.6 / Control	P08579	P08579	-0.750352	0.750352	0.000193862	0.00110429	10	P08579	SNRPB2	U2 small nuclear ribonucleoprotein B''	RU2B_HUMAN	6	-40.5542	0.594458	Nisin_5.6	Control	fibrillar center,nucleus,nucleoplasm,spliceosomal complex,U1 snRNP,U2 snRNP,nuclear speck,U2-type catalytic step 2 spliceosome,catalytic step 2 spliceosome	protein binding,U1 snRNA binding,snRNA stem-loop binding,snRNP binding	mRNA splicing, via spliceosome
Nisin_5.6 / Control	P54920	P54920	-0.748284	0.748284	0.000177861	0.00105159	10	P54920	NAPA	Alpha-soluble NSF attachment protein	SNAA_HUMAN	14	-40.4689	0.595311	Nisin_5.6	Control	Golgi membrane,vacuolar membrane,cytosol,plasma membrane,membrane,SNARE complex,terminal bouton,myelin sheath,synaptobrevin 2-SNAP-25-syntaxin-1a complex,extracellular exosome,axon terminus	SNARE binding,soluble NSF attachment protein activity,protein binding,syntaxin binding,macromolecular complex binding	intracellular protein transport,ER to Golgi vesicle-mediated transport,retrograde vesicle-mediated transport, Golgi to ER,intra-Golgi vesicle-mediated transport,brain development,regulation of synaptic vesicle priming,neuron differentiation,positive regulation of ATPase activity,synaptic transmission, glutamatergic,SNARE complex disassembly,apical protein localization,COPII vesicle coating,membra…
Nisin_5.6 / Control	P04183	P04183	-0.747619	0.747619	0.00436864	0.00720283	8	P04183	TK1	Thymidine kinase, cytosolic	KITH_HUMAN	8	-40.4414	0.595586	Nisin_5.6	Control	cytosol	thymidine kinase activity,protein binding,ATP binding,zinc ion binding,nucleoside kinase activity,identical protein binding	nucleobase-containing compound metabolic process,DNA metabolic process,deoxyribonucleoside monophosphate biosynthetic process,nucleotide biosynthetic process,phosphorylation,pyrimidine nucleoside salvage,thymidine metabolic process,protein homotetramerization,DNA biosynthetic process
Nisin_5.6 / Control	Q9UNF0	Q9UNF0	-0.742816	0.742816	0.0185064	0.0180203	10	Q9UNF0	PACSIN2	Protein kinase C and casein kinase substrate in neurons protein 2	PACN2_HUMAN	5	-40.2428	0.597572	Nisin_5.6	Control	cytoplasm,early endosome,cytosol,cytoskeleton,plasma membrane,caveola,cell-cell junction,focal adhesion,nuclear speck,extrinsic component of membrane,cytoplasmic vesicle membrane,ruffle membrane,intracellular membrane-bounded organelle,recycling endosome membrane,extracellular exosome,membrane,endosome	transporter activity,protein binding,cytoskeletal protein binding,identical protein binding,cadherin binding,phosphatidic acid binding,phospholipid binding	actin cytoskeleton organization,regulation of endocytosis,protein localization to endosome,negative regulation of endocytosis,cell projection morphogenesis,membrane organization,caveola assembly,caveolin-mediated endocytosis,membrane tubulation,cytoskeleton organization,cytokinesis
Nisin_5.6 / Control	Q9UBT2	Q9UBT2	-0.735267	0.735267	0.000518984	0.00196614	10	Q9UBT2	UBA2	SUMO-activating enzyme subunit 2	SAE2_HUMAN	22	-39.9293	0.600707	Nisin_5.6	Control	nucleoplasm,cytoplasm,SUMO activating enzyme complex	magnesium ion binding,protein binding,ATP binding,enzyme activator activity,transcription factor binding,transferase activity,acid-amino acid ligase activity,SUMO activating enzyme activity,SUMO binding,small protein activating enzyme binding,ubiquitin-like protein conjugating enzyme binding,protein heterodimerization activity	protein sumoylation,positive regulation of catalytic activity
Nisin_5.6 / Control	Q9UN86	Q9UN86	-0.733437	0.733437	0.0173635	0.0173318	10	Q9UN86	G3BP2	Ras GTPase-activating protein-binding protein 2	G3BP2_HUMAN	9	-39.8531	0.601469	Nisin_5.6	Control	cytoplasm,cytosol,intracellular ribonucleoprotein complex	RNA binding,mRNA binding,protein binding,receptor signaling complex scaffold activity	cytoplasmic sequestering of NF-kappaB,Ras protein signal transduction,stress granule assembly,mRNA transport
Nisin_5.6 / Control	Q96FW1	Q96FW1	-0.732935	0.732935	1.38273e-05	0.000215223	10	Q96FW1	OTUB1	Ubiquitin thioesterase OTUB1	OTUB1_HUMAN	9	-39.8321	0.601679	Nisin_5.6	Control	nucleus,nucleoplasm,cytosol,extracellular exosome	thiol-dependent ubiquitin-specific protease activity,protein binding,NEDD8-specific protease activity,ubiquitin protein ligase binding,ubiquitin binding	adaptive immune response,DNA repair,cellular response to DNA damage stimulus,protein deubiquitination,protein K48-linked deubiquitination,cellular response to interleukin-1,negative regulation of histone H2A K63-linked ubiquitination,negative regulation of double-strand break repair
Nisin_5.6 / Control	Q14318	Q14318	-0.731843	0.731843	0.0375104	0.0287105	10	Q14318	FKBP8	Peptidyl-prolyl cis-trans isomerase FKBP8	FKBP8_HUMAN	7	-39.7866	0.602134	Nisin_5.6	Control	cytoplasm,mitochondrion,endoplasmic reticulum,cytosol,membrane,integral component of endoplasmic reticulum membrane,mitochondrial membrane,macromolecular complex	peptidyl-prolyl cis-trans isomerase activity,protein binding,FK506 binding,identical protein binding,metal ion binding,disordered domain specific binding	protein peptidyl-prolyl isomerization,cell fate specification,negative regulation of protein phosphorylation,apoptotic process,smoothened signaling pathway,viral process,dorsal/ventral neural tube patterning,positive regulation of BMP signaling pathway,multicellular organism growth,intracellular signal transduction,camera-type eye development,negative regulation of apoptotic process,chaperone-med…
Nisin_5.6 / Control	Q13685	Q13685	-0.729522	0.729522	0.0314523	0.0255333	10	Q13685	AAMP	Angio-associated migratory cell protein	AAMP_HUMAN	9	-39.6896	0.603104	Nisin_5.6	Control	cytosol,plasma membrane,cell surface,microtubule cytoskeleton,preribosome, large subunit precursor,intercellular bridge	heparin binding,unfolded protein binding	angiogenesis,positive regulation of endothelial cell migration,smooth muscle cell migration,cell differentiation,ribosomal large subunit biogenesis
Nisin_5.6 / Control	Q9P1F3	Q9P1F3	-0.724766	0.724766	0.0116311	0.0133666	10	Q9P1F3	ABRACL	Costars family protein ABRACL	ABRAL_HUMAN	2	-39.4905	0.605095	Nisin_5.6	Control	actin cytoskeleton	actin binding	regulation of intracellular signal transduction,regulation of actin filament-based process
Nisin_5.6 / Control	Q9BZX2	Q9BZX2	-0.722085	0.722085	0.0151202	0.015842	10	Q9BZX2	UCK2	Uridine-cytidine kinase 2	UCK2_HUMAN	6	-39.3779	0.606221	Nisin_5.6	Control	cellular_component,cytosol	uridine kinase activity,ATP binding,nucleoside kinase activity	pyrimidine nucleobase metabolic process,CMP salvage,phosphorylation,pyrimidine nucleoside salvage,UMP salvage,CTP salvage
Nisin_5.6 / Control	Q9NP97	Q9NP97	-0.721027	0.721027	0.000356865	0.00157643	10	Q9NP97	DYNLRB1	Dynein light chain roadblock-type 1	DLRB1_HUMAN	4	-39.3335	0.606665	Nisin_5.6	Control	cytoplasm,centrosome,cytoplasmic dynein complex,microtubule,cilium,membrane,outer dynein arm,ciliary tip	microtubule motor activity,protein binding,dynein intermediate chain binding	microtubule-based movement,visual behavior,intraciliary transport involved in cilium morphogenesis
Nisin_5.6 / Control	Q9NVQ4	Q9NVQ4	-0.718692	0.718692	0.0225786	0.0205715	10	Q9NVQ4	FAIM	Fas apoptotic inhibitory molecule 1	FAIM1_HUMAN	3	-39.2352	0.607648	Nisin_5.6	Control	cytoplasm	protein binding	apoptotic process,negative regulation of apoptotic process
Nisin_5.6 / Control	Q96KB5	Q96KB5	-0.716871	0.716871	0.048424	0.0341434	10	Q96KB5	PBK	Lymphokine-activated killer T-cell-originated protein kinase	TOPK_HUMAN	7	-39.1584	0.608416	Nisin_5.6	Control	nucleus	protein serine/threonine kinase activity,protein binding,ATP binding	mitotic cell cycle,protein phosphorylation,negative regulation of proteasomal ubiquitin-dependent protein catabolic process,negative regulation of stress-activated MAPK cascade,cellular response to UV,negative regulation of inflammatory response
Nisin_5.6 / Control	Q01082	Q01082	-0.714751	0.714751	1.81378e-05	0.000256255	10	Q01082	SPTBN1	Spectrin beta chain, non-erythrocytic 1	SPTB2_HUMAN	80	-39.069	0.60931	Nisin_5.6	Control	nucleolus,cytoplasm,cytosol,spectrin,postsynaptic density,spectrin-associated cytoskeleton,axolemma,M band,cuticular plate,extracellular exosome	RNA binding,actin binding,Ras guanyl-nucleotide exchange factor activity,structural constituent of cytoskeleton,protein binding,calmodulin binding,phospholipid binding,ankyrin binding,cadherin binding,GTPase binding	MAPK cascade,mitotic cytokinesis,ER to Golgi vesicle-mediated transport,plasma membrane organization,cytoskeleton organization,common-partner SMAD protein phosphorylation,SMAD protein import into nucleus,axon guidance,Golgi to plasma membrane protein transport,actin filament capping,regulation of molecular function,membrane assembly,protein localization to plasma membrane,positive regulation of i…
Nisin_5.6 / Control	Q02790	Q02790	-0.712641	0.712641	0.000992355	0.00290012	10	Q02790	FKBP4	Peptidyl-prolyl cis-trans isomerase FKBP4	FKBP4_HUMAN	30	-38.9798	0.610202	Nisin_5.6	Control	nucleoplasm,cytoplasm,mitochondrion,cytosol,microtubule,neuronal cell body,axonal growth cone,perinuclear region of cytoplasm,extracellular exosome	RNA binding,peptidyl-prolyl cis-trans isomerase activity,protein binding,ATP binding,GTP binding,FK506 binding,protein binding, bridging,heat shock protein binding,copper-dependent protein binding,glucocorticoid receptor binding,tau protein binding,phosphoprotein binding	protein peptidyl-prolyl isomerization,protein folding,steroid hormone receptor complex assembly,copper ion transport,embryo implantation,negative regulation of neuron projection development,androgen receptor signaling pathway,prostate gland development,negative regulation of microtubule polymerization or depolymerization,negative regulation of microtubule polymerization,protein complex localizati…
Nisin_5.6 / Control	P51003	P51003	-0.708105	0.708105	0.0263208	0.0227144	10	P51003	PAPOLA	Poly(A) polymerase alpha	PAPOA_HUMAN	8	-38.7876	0.612124	Nisin_5.6	Control	nucleus,nucleoplasm,cytoplasm	magnesium ion binding,RNA binding,polynucleotide adenylyltransferase activity,protein binding,ATP binding,manganese ion binding	mRNA splicing, via spliceosome,termination of RNA polymerase II transcription,mRNA polyadenylation,mRNA 3'-end processing,regulation of mRNA 3'-end processing,RNA polyadenylation
Nisin_5.6 / Control	Q9H0C8	Q9H0C8	-0.704722	0.704722	0.0115061	0.0132865	10	Q9H0C8	ILKAP	Integrin-linked kinase-associated serine/threonine phosphatase 2C	ILKAP_HUMAN	7	-38.6439	0.613561	Nisin_5.6	Control	nucleus,nucleoplasm,cytosol	protein serine/threonine phosphatase activity,protein binding,metal ion binding	protein dephosphorylation
Nisin_5.6 / Control	O14745	O14745	-0.701765	0.701765	0.000271537	0.0013417	10	O14745	NHERF1	Na(+)/H(+) exchange regulatory cofactor NHE-RF1	NHRF1_HUMAN	8	-38.518	0.61482	Nisin_5.6	Control	ruffle,cytoplasm,microvillus,endomembrane system,actin cytoskeleton,membrane,apical plasma membrane,filopodium,brush border membrane,microvillus membrane,vesicle,stereocilium tip,membrane raft,perinuclear region of cytoplasm,extracellular exosome,cell periphery,sperm midpiece,nucleus	receptor binding,protein binding,beta-catenin binding,chloride channel regulator activity,phosphatase binding,PDZ domain binding,beta-2 adrenergic receptor binding,protein complex scaffold,protein self-association,myosin II binding,dopamine receptor binding,growth factor receptor binding	renal sodium ion transport,nuclear migration,adenylate cyclase-activating dopamine receptor signaling pathway,sensory perception of sound,negative regulation of cell proliferation,regulation of cell shape,regulation of cell size,negative regulation of platelet-derived growth factor receptor signaling pathway,negative regulation of phosphatidylinositol 3-kinase signaling,Wnt signaling pathway,glan…
Nisin_5.6 / Control	O14530	O14530	-0.700159	0.700159	0.0755489	0.0461087	10	O14530	TXNDC9	Thioredoxin domain-containing protein 9	TXND9_HUMAN	4	-38.4495	0.615505	Nisin_5.6	Control	cellular_component,nucleus,cytoplasm,centrosome,cytosol,midbody	protein binding,cadherin binding,queuine tRNA-ribosyltransferase activity	biological_process,queuosine biosynthetic process,cell redox homeostasis
Nisin_5.6 / Control	P12081	P12081	-0.699982	0.699982	0.000223764	0.00120022	10	P12081	HARS1	Histidine--tRNA ligase, cytoplasmic	HARS1_HUMAN	19	-38.442	0.61558	Nisin_5.6	Control	cytoplasm,mitochondrion,cytosol	histidine-tRNA ligase activity,ATP binding,identical protein binding	translation,tRNA aminoacylation for protein translation,histidyl-tRNA aminoacylation,mitochondrial translation
Nisin_5.6 / Control	Q96T88	Q96T88	-0.698325	0.698325	0.0300499	0.024748	10	Q96T88	UHRF1	E3 ubiquitin-protein ligase UHRF1	UHRF1_HUMAN	16	-38.3713	0.616287	Nisin_5.6	Control	nuclear chromatin,euchromatin,heterochromatin,nucleus,replication fork,nuclear heterochromatin,nuclear matrix	core promoter proximal region sequence-specific DNA binding,transcription factor activity, sequence-specific DNA binding,ubiquitin-protein transferase activity,protein binding,zinc ion binding,methyl-CpG binding,nucleosomal histone binding,methylated histone binding,histone binding,identical protein binding,hemi-methylated DNA-binding,ubiquitin protein ligase activity	negative regulation of transcription from RNA polymerase II promoter,DNA repair,transcription, DNA-templated,ubiquitin-dependent protein catabolic process,cell cycle,cell proliferation,maintenance of DNA methylation,histone monoubiquitination,histone ubiquitination,positive regulation of cellular protein metabolic process,positive regulation of transcription from RNA polymerase II promoter,protei…
Nisin_5.6 / Control	P54687	P54687	-0.693191	0.693191	0.0404988	0.0302065	8	P54687	BCAT1	Branched-chain-amino-acid aminotransferase, cytosolic	BCAT1_HUMAN	3	-38.1516	0.618484	Nisin_5.6	Control	mitochondrion,cytosol	branched-chain-amino-acid transaminase activity,identical protein binding,L-leucine transaminase activity,L-valine transaminase activity,L-isoleucine transaminase activity	G1/S transition of mitotic cell cycle,cell proliferation,branched-chain amino acid biosynthetic process,branched-chain amino acid catabolic process,leucine biosynthetic process,valine biosynthetic process
Nisin_5.6 / Control	P51114	P51114	-0.691674	0.691674	2.07662e-05	0.000281123	10	P51114	FXR1	RNA-binding protein FXR1	FXR1_HUMAN	15	-38.0865	0.619135	Nisin_5.6	Control	nucleolus,cytoplasm,cytosol,polysome,membrane,axon,ribonucleoprotein granule,costamere,dendritic spine,perinuclear region of cytoplasm,postsynaptic density,cytoplasmic ribonucleoprotein granule,nucleus,neuronal cell body,neuronal ribonucleoprotein granule	G-quadruplex RNA binding,RNA binding,mRNA binding,mRNA 3'-UTR binding,protein binding,RNA strand annealing activity,protein homodimerization activity,protein heterodimerization activity,translation regulator activity	apoptotic process,muscle organ development,negative regulation of translation,cell differentiation,positive regulation of gene silencing by miRNA,anterograde axonal transport,regulation of mRNA stability,neuron development,central nervous system development,regulation of dendrite morphogenesis,regulation of translation at postsynapse, modulating synaptic transmission,regulation of modification of…
Nisin_5.6 / Control	Q15459	Q15459	-0.682403	0.682403	0.0094394	0.0116849	10	Q15459	SF3A1	Splicing factor 3A subunit 1	SF3A1_HUMAN	23	-37.6874	0.623126	Nisin_5.6	Control	nucleoplasm,spliceosomal complex,U2-type spliceosomal complex,U2 snRNP,nuclear speck,U2-type prespliceosome,catalytic step 2 spliceosome	RNA binding,protein binding	regulation of alternative mRNA splicing, via spliceosome,mRNA 3'-splice site recognition,mRNA splicing, via spliceosome,mRNA processing
Nisin_5.6 / Control	Q6PKG0	Q6PKG0	-0.681591	0.681591	0.0125973	0.0140882	10	Q6PKG0	LARP1	La-related protein 1	LARP1_HUMAN	16	-37.6522	0.623478	Nisin_5.6	Control	cytoplasm,cytoplasmic stress granule,membrane,polysome,TORC1 complex	RNA cap binding,RNA binding,mRNA 3'-UTR binding,protein binding,eukaryotic initiation factor 4E binding,translation activator activity,translation initiation factor binding,cadherin binding,mRNA 5'-UTR binding	translational initiation,cell proliferation,positive regulation of macroautophagy,negative regulation of translation,TOR signaling,TORC1 signaling,positive regulation of viral genome replication,positive regulation of translation,mRNA stabilization,cellular response to rapamycin,response to amino acid starvation
Nisin_5.6 / Control	P26599	P26599	-0.674827	0.674827	0.0296898	0.0245541	10	P26599	PTBP1	Polypyrimidine tract-binding protein 1	PTBP1_HUMAN	15	-37.3593	0.626407	Nisin_5.6	Control	nucleoplasm,nucleolus,membrane,extracellular exosome	RNA binding,protein binding,poly-pyrimidine tract binding,pre-mRNA binding	regulation of alternative mRNA splicing, via spliceosome,mRNA splicing, via spliceosome,mRNA processing,RNA splicing,fibroblast growth factor receptor signaling pathway,RNA metabolic process,negative regulation of RNA splicing,negative regulation of mRNA splicing, via spliceosome,negative regulation of muscle cell differentiation,IRES-dependent viral translational initiation
Nisin_5.6 / Control	P60510	P60510	-0.670479	0.670479	0.0243574	0.0215843	10	P60510	PPP4C	Serine/threonine-protein phosphatase 4 catalytic subunit	PP4C_HUMAN	3	-37.1702	0.628298	Nisin_5.6	Control	nucleus,nucleoplasm,microtubule organizing center,cytosol,plasma membrane,protein phosphatase 4 complex	NF-kappaB-inducing kinase activity,protein serine/threonine phosphatase activity,protein binding,metal ion binding	protein dephosphorylation,regulation of double-strand break repair via homologous recombination,NIK/NF-kappaB signaling
Nisin_5.6 / Control	O43670	O43670	-0.668238	0.668238	0.0219923	0.0202102	10	O43670	ZNF207	BUB3-interacting and GLEBS motif-containing protein ZNF207	ZN207_HUMAN	3	-37.0725	0.629275	Nisin_5.6	Control	kinetochore,condensed chromosome kinetochore,nucleus,nucleoplasm,nucleolus,cytoplasm,spindle,microtubule,spindle matrix	DNA binding,transcription factor activity, sequence-specific DNA binding,RNA binding,protein binding,microtubule binding,heparin binding,zinc ion binding	mitotic sister chromatid segregation,microtubule bundle formation,regulation of transcription, DNA-templated,mitotic spindle assembly checkpoint,attachment of spindle microtubules to kinetochore,microtubule polymerization,protein stabilization,cell division,regulation of chromosome segregation,mitotic spindle assembly
Nisin_5.6 / Control	P09972	P09972	-0.663717	0.663717	0.0412915	0.0306302	10	P09972	ALDOC	Fructose-bisphosphate aldolase C	ALDOC_HUMAN	1	-36.875	0.63125	Nisin_5.6	Control	extracellular region,mitochondrion,cytosol,cytoskeleton,secretory granule lumen,extracellular exosome,tertiary granule lumen,ficolin-1-rich granule lumen	fructose-bisphosphate aldolase activity,protein binding,cytoskeletal protein binding	fructose metabolic process,gluconeogenesis,fructose 1,6-bisphosphate metabolic process,epithelial cell differentiation,neutrophil degranulation,canonical glycolysis
Nisin_5.6 / Control	O00625	O00625	-0.662955	0.662955	0.0504668	0.0350587	10	O00625	PIR	Pirin	PIR_HUMAN	3	-36.8417	0.631583	Nisin_5.6	Control	nucleus,nucleoplasm,cytoplasm,cytosol	transcription cofactor activity,protein binding,quercetin 2,3-dioxygenase activity,metal ion binding,dioxygenase activity	regulation of transcription, DNA-templated,transcription from RNA polymerase II promoter,digestion,monocyte differentiation,oxidation-reduction process
Nisin_5.6 / Control	Q9BW83	Q9BW83	-0.661669	0.661669	0.00121561	0.00325843	10	Q9BW83	IFT27	Intraflagellar transport protein 27 homolog	IFT27_HUMAN	5	-36.7854	0.632146	Nisin_5.6	Control	endosome,Golgi apparatus,centrosome,cilium,intraciliary transport particle B,motile cilium,sperm midpiece,sperm principal piece,ciliary tip,endomembrane system	GTPase activity,protein binding,GTP binding	intracellular protein transport,smoothened signaling pathway,intraciliary transport involved in cilium morphogenesis,intraciliary transport,inner ear receptor stereocilium organization,cochlea development,Rab protein signal transduction
Nisin_5.6 / Control	Q9BY77	Q9BY77	-0.659571	0.659571	0.0249398	0.0219307	10	Q9BY77	POLDIP3	Polymerase delta-interacting protein 3	PDIP3_HUMAN	9	-36.6934	0.633066	Nisin_5.6	Control	nucleoplasm,cytoplasm,cytosol,nuclear speck,cytoplasmic ribonucleoprotein granule,transcription export complex,exon-exon junction complex	RNA binding,protein binding	termination of RNA polymerase II transcription,RNA export from nucleus,mRNA export from nucleus,poly(A)+ mRNA export from nucleus,mRNA 3'-end processing,positive regulation of translation
Nisin_5.6 / Control	O95486;O95487	O95486;O95487	-0.656524	0.656524	0.0517944	0.0356841	8	O95486	SEC24A	Protein transport protein Sec24A;Protein transport protein Sec24B	SC24A_HUMAN;SC24B_HUMAN	1	-36.5595	0.634405	Nisin_5.6	Control	Golgi membrane,endoplasmic reticulum membrane,cytosol,ER to Golgi transport vesicle membrane,COPII vesicle coat;Golgi membrane,endoplasmic reticulum membrane,cytosol,ER to Golgi transport vesicle membrane,COPII vesicle coat	protein binding,zinc ion binding;protein binding,zinc ion binding	antigen processing and presentation of peptide antigen via MHC class I,intracellular protein transport,ER to Golgi vesicle-mediated transport,antigen processing and presentation of exogenous peptide antigen via MHC class II,regulation of low-density lipoprotein particle receptor biosynthetic process,COPII vesicle coating,positive regulation of protein secretion,cargo loading into COPII-coated ves…
Nisin_5.6 / Control	Q14684	Q14684	-0.656515	0.656515	0.00882379	0.0112106	10	Q14684	RRP1B	Ribosomal RNA processing protein 1 homolog B	RRP1B_HUMAN	14	-36.5591	0.634409	Nisin_5.6	Control	euchromatin,heterochromatin,granular component,nucleus,nucleoplasm,nucleolus,cytosol,preribosome, large subunit precursor,preribosome, small subunit precursor	RNA polymerase II transcription coactivator activity,RNA binding,protein binding	rRNA processing,transcription from RNA polymerase II promoter,mRNA processing,apoptotic process,RNA splicing,negative regulation of phosphatase activity,negative regulation of GTPase activity,positive regulation of apoptotic process,regulation of RNA splicing,positive regulation by host of viral transcription,positive regulation of transcription from RNA polymerase II promoter,cellular response t…
Nisin_5.6 / Control	Q8IXM2	Q8IXM2	-0.653124	0.653124	0.00338928	0.00614774	10	Q8IXM2	BAP18	Chromatin complexes subunit BAP18	BAP18_HUMAN	5	-36.4098	0.635902	Nisin_5.6	Control	nucleoplasm,cytosol,NURF complex,MLL1 complex	DNA binding,protein binding	chromatin organization
Nisin_5.6 / Control	P20645	P20645	-0.65139	0.65139	0.0371141	0.0285048	10	P20645	M6PR	Cation-dependent mannose-6-phosphate receptor	MPRD_HUMAN	5	-36.3333	0.636667	Nisin_5.6	Control	lysosomal membrane,endosome,late endosome,trans-Golgi network,plasma membrane,integral component of plasma membrane,membrane,transport vesicle,clathrin-coated vesicle membrane,trans-Golgi network membrane,perinuclear region of cytoplasm,retromer complex	transmembrane signaling receptor activity,protein binding,mannose binding,mannose transmembrane transporter activity,retromer complex binding	receptor-mediated endocytosis,signal transduction,endosome to lysosome transport,mannose transport,secretion of lysosomal enzymes,membrane organization
Nisin_5.6 / Control	O95295	O95295	-0.650612	0.650612	0.00317207	0.00589156	10	O95295	SNAPIN	SNARE-associated protein Snapin	SNAPN_HUMAN	2	-36.299	0.63701	Nisin_5.6	Control	Golgi membrane,lysosomal membrane,synaptic vesicle,cell junction,secretory granule,synaptic vesicle membrane,BLOC-1 complex,synapse,perinuclear region of cytoplasm,BORC complex,axon cytoplasm	SNARE binding,protein binding	intracellular protein transport,lysosomal lumen acidification,neurotransmitter secretion,anterograde axonal transport,retrograde axonal transport,endosome to lysosome transport,negative regulation of neuron projection development,viral process,synaptic vesicle exocytosis,synaptic vesicle maturation,neuron projection development,synaptic vesicle fusion to presynaptic active zone membrane,lysosome …
Nisin_5.6 / Control	Q13601	Q13601	-0.65014	0.65014	0.000824656	0.00260171	10	Q13601	KRR1	KRR1 small subunit processome component homolog	KRR1_HUMAN	7	-36.2781	0.637219	Nisin_5.6	Control	nucleus,nucleoplasm,nucleolus,cytoplasm,membrane,small-subunit processome,intercellular bridge	RNA binding,protein binding	maturation of SSU-rRNA from tricistronic rRNA transcript (SSU-rRNA, 5.8S rRNA, LSU-rRNA),rRNA processing
Nisin_5.6 / Control	O75475	O75475	-0.648187	0.648187	7.10981e-05	0.000603046	10	O75475	PSIP1	PC4 and SFRS1-interacting protein	PSIP1_HUMAN	18	-36.1918	0.638082	Nisin_5.6	Control	nucleoplasm,cytosol,transcriptionally active chromatin	RNA binding,protein binding,supercoiled DNA binding	mRNA 5'-splice site recognition,transcription, DNA-templated,regulation of transcription, DNA-templated,response to oxidative stress,response to heat,nuclear transport,establishment of integrated proviral latency
Nisin_5.6 / Control	Q13952	Q13952	-0.64761	0.64761	0.077946	0.0470762	10	Q13952	NFYC	Nuclear transcription factor Y subunit gamma	NFYC_HUMAN	4	-36.1663	0.638337	Nisin_5.6	Control	nucleus,nucleoplasm,CCAAT-binding factor complex,protein-DNA complex,RNA polymerase II transcription factor complex	RNA polymerase II core promoter proximal region sequence-specific DNA binding,RNA polymerase II transcription factor activity, sequence-specific DNA binding,transcriptional activator activity, RNA polymerase II core promoter proximal region sequence-specific binding,DNA binding,transcription factor activity, sequence-specific DNA binding,transcription coactivator activity,protein binding,transcri…	regulation of transcription, DNA-templated,regulation of transcription from RNA polymerase II promoter,transcription from RNA polymerase II promoter,protein folding,regulation of cholesterol biosynthetic process,positive regulation of transcription from RNA polymerase II promoter
Nisin_5.6 / Control	O43660	O43660	-0.645728	0.645728	0.00987226	0.0120422	10	O43660	PLRG1	Pleiotropic regulator 1	PLRG1_HUMAN	7	-36.083	0.63917	Nisin_5.6	Control	Prp19 complex,fibrillar center,nucleus,nucleoplasm,nuclear speck,nuclear membrane,U2-type catalytic step 2 spliceosome,precatalytic spliceosome,catalytic step 2 spliceosome,Cul4-RING E3 ubiquitin ligase complex,DNA replication factor A complex	protein binding	mRNA splicing, via spliceosome,protein localization to nucleus,positive regulation of G1/S transition of mitotic cell cycle
Nisin_5.6 / Control	P14635	P14635	-0.642342	0.642342	0.0694871	0.0435282	8	P14635	CCNB1	G2/mitotic-specific cyclin-B1	CCNB1_HUMAN	8	-35.9328	0.640672	Nisin_5.6	Control	spindle pole,condensed nuclear chromosome outer kinetochore,nucleus,nucleoplasm,cytoplasm,centrosome,cytosol,membrane,cyclin B1-CDK1 complex,mitochondrial matrix	cyclin-dependent protein serine/threonine kinase activity,patched binding,protein binding,protein kinase binding,histone kinase activity,ubiquitin-like protein ligase binding,cyclin-dependent protein serine/threonine kinase activator activity	G2/M transition of mitotic cell cycle,oocyte maturation,in utero embryonic development,negative regulation of protein phosphorylation,transcription initiation from RNA polymerase II promoter,DNA damage response, signal transduction by p53 class mediator resulting in cell cycle arrest,mitotic spindle organization,mitotic nuclear envelope disassembly,mitotic metaphase plate congression,spermatogene…
Nisin_5.6 / Control	Q96K17	Q96K17	-0.641735	0.641735	0.000290555	0.00139653	10	Q96K17	BTF3L4	Transcription factor BTF3 homolog 4	BT3L4_HUMAN	4	-35.9058	0.640942	Nisin_5.6	Control		protein binding
Nisin_5.6 / Control	P48444	P48444	-0.639289	0.639289	0.000242099	0.00125857	10	P48444	ARCN1	Coatomer subunit delta	COPD_HUMAN	22	-35.7971	0.642029	Nisin_5.6	Control	Golgi membrane,endoplasmic reticulum membrane,cytosol,membrane,COPI vesicle coat,transport vesicle,COPI-coated vesicle	RNA binding	intracellular protein transport,ER to Golgi vesicle-mediated transport,retrograde vesicle-mediated transport, Golgi to ER,adult locomotory behavior,cerebellar Purkinje cell layer maturation,pigmentation,Golgi localization
Nisin_5.6 / Control	P16989	P16989	-0.637526	0.637526	0.000263575	0.00131764	10	P16989	YBX3	Y-box-binding protein 3	YBOX3_HUMAN	8	-35.7186	0.642814	Nisin_5.6	Control	nucleus,cytoplasm,cytosol,polysome,bicellular tight junction,perinuclear region of cytoplasm	RNA polymerase II regulatory region sequence-specific DNA binding,RNA polymerase II transcription factor activity, sequence-specific DNA binding,transcriptional repressor activity, RNA polymerase II transcription regulatory region sequence-specific binding,double-stranded DNA binding,single-stranded DNA binding,transcription factor activity, sequence-specific DNA binding,transcription corepressor…	negative regulation of transcription from RNA polymerase II promoter,in utero embryonic development,transcription, DNA-templated,spermatogenesis,male gonad development,response to cold,fertilization,positive regulation of organ growth,negative regulation of skeletal muscle tissue development,negative regulation of necroptotic process,3'-UTR-mediated mRNA stabilization,cellular response to tumor n…
Nisin_5.6 / Control	P62979	P62979	-0.631116	0.631116	0.000213768	0.00116833	10	P62979	RPS27A	Ubiquitin-ribosomal protein eS31 fusion protein	RS27A_HUMAN	6	-35.4323	0.645677	Nisin_5.6	Control	extracellular space,nucleus,nucleoplasm,nucleolus,cytoplasm,mitochondrial outer membrane,endoplasmic reticulum membrane,cytosol,plasma membrane,endosome membrane,small ribosomal subunit,membrane,cytosolic small ribosomal subunit,endocytic vesicle membrane,vesicle,myelin sheath,host cell,endoplasmic reticulum quality control compartment,extracellular exosome	RNA binding,structural constituent of ribosome,protein binding,metal ion binding,ubiquitin protein ligase binding,proteasome binding,protein tag	G2/M transition of mitotic cell cycle,negative regulation of transcription from RNA polymerase II promoter,MAPK cascade,nuclear-transcribed mRNA catabolic process, nonsense-mediated decay,activation of MAPK activity,protein polyubiquitination,nucleotide-excision repair, DNA damage recognition,nucleotide-excision repair, DNA duplex unwinding,stimulatory C-type lectin receptor signaling pathway,MyD…
Nisin_5.6 / Control	P51398	P51398	-0.63097	0.63097	0.000305736	0.00143693	10	P51398	DAP3	Small ribosomal subunit protein mS29	RT29_HUMAN	9	-35.4258	0.645742	Nisin_5.6	Control	nucleoplasm,mitochondrion,mitochondrial inner membrane,mitochondrial small ribosomal subunit	RNA binding,structural constituent of ribosome,protein binding,GTP binding	mitochondrial translational elongation,mitochondrial translational termination,apoptotic signaling pathway
Nisin_5.6 / Control	P23193	P23193	-0.627725	0.627725	0.00114731	0.00314729	10	P23193	TCEA1	Transcription elongation factor A protein 1	TCEA1_HUMAN	12	-35.2804	0.647196	Nisin_5.6	Control	nucleus,nucleoplasm,transcription factor TFIID complex,nucleolus	DNA binding,protein binding,zinc ion binding	transcription-coupled nucleotide-excision repair,regulation of transcription, DNA-templated,transcription from RNA polymerase II promoter,transcription elongation from RNA polymerase II promoter,positive regulation of exoribonuclease activity
Nisin_5.6 / Control	O75533	O75533	-0.627051	0.627051	0.000274971	0.00135182	10	O75533	SF3B1	Splicing factor 3B subunit 1	SF3B1_HUMAN	40	-35.2502	0.647498	Nisin_5.6	Control	nucleus,nucleoplasm,spliceosomal complex,U2 snRNP,U12-type spliceosomal complex,nuclear speck,U11/U12 snRNP,U2-type prespliceosome,catalytic step 2 spliceosome	RNA binding,mRNA binding,protein binding	spliceosomal complex assembly,RNA splicing, via transesterification reactions,mRNA splicing, via spliceosome,positive regulation of gene expression, epigenetic
Nisin_5.6 / Control	Q9UBE0	Q9UBE0	-0.62301	0.62301	0.0381591	0.0290485	10	Q9UBE0	SAE1	SUMO-activating enzyme subunit 1	SAE1_HUMAN	16	-35.0685	0.649315	Nisin_5.6	Control	nucleus,nucleoplasm,cytoplasm,SUMO activating enzyme complex	ubiquitin activating enzyme activity,protein binding,protein C-terminus binding,enzyme activator activity,ATP-dependent protein binding,small protein activating enzyme binding,protein heterodimerization activity,SUMO activating enzyme activity	protein ubiquitination,protein sumoylation,positive regulation of catalytic activity,positive regulation of protein targeting to mitochondrion
Nisin_5.6 / Control	P19525	P19525	-0.621048	0.621048	0.00657185	0.00929399	10	P19525	EIF2AK2	Interferon-induced, double-stranded RNA-activated protein kinase	E2AK2_HUMAN	13	-34.9802	0.650198	Nisin_5.6	Control	nucleus,cytoplasm,cytosol,ribosome,membrane,perinuclear region of cytoplasm	RNA binding,double-stranded RNA binding,protein kinase activity,protein serine/threonine kinase activity,eukaryotic translation initiation factor 2alpha kinase activity,non-membrane spanning protein tyrosine kinase activity,protein binding,ATP binding,protein phosphatase regulator activity,identical protein binding	activation of MAPKK activity,positive regulation of cytokine production,transcription, DNA-templated,translation,protein phosphorylation,negative regulation of cell proliferation,response to virus,response to toxic substance,regulation of translational initiation by eIF2 alpha phosphorylation,negative regulation of translation,peptidyl-tyrosine phosphorylation,evasion or tolerance by virus of hos…
Nisin_5.6 / Control	O94788	O94788	-0.614409	0.614409	0.016009	0.0164411	10	O94788	ALDH1A2	Retinal dehydrogenase 2	AL1A2_HUMAN	11	-34.6803	0.653197	Nisin_5.6	Control	cytoplasm,cytosol,perinuclear region of cytoplasm	retinal dehydrogenase activity,3-chloroallyl aldehyde dehydrogenase activity,aldehyde dehydrogenase (NAD) activity,retinal binding	blood vessel development,kidney development,liver development,regulation of endothelial cell proliferation,heart morphogenesis,vitamin A metabolic process,midgut development,positive regulation of cell proliferation,negative regulation of cell proliferation,determination of bilateral symmetry,anterior/posterior pattern specification,proximal/distal pattern formation,positive regulation of gene ex…
Nisin_5.6 / Control	O43399	O43399	-0.609169	0.609169	0.000353045	0.00156683	10	O43399	TPD52L2	Tumor protein D54	TPD54_HUMAN	8	-34.4426	0.655574	Nisin_5.6	Control		RNA binding,catalytic activity
Nisin_5.6 / Control	P51610	P51610	-0.607356	0.607356	0.009061	0.0113988	10	P51610	HCFC1	Host cell factor 1	HCFC1_HUMAN	31	-34.3601	0.656399	Nisin_5.6	Control	histone acetyltransferase complex,nucleus,nucleoplasm,cytoplasm,membrane,axon,dendrite,macromolecular complex,neuronal cell body,Set1C/COMPASS complex,MLL1 complex,Ada2/Gcn5/Ada3 transcription activator complex,SAGA-type complex	transcriptional activator activity, RNA polymerase II distal enhancer sequence-specific binding,chromatin binding,transcription factor activity, sequence-specific DNA binding,transcription coactivator activity,protein binding,protein binding, bridging,activating transcription factor binding,identical protein binding,cadherin binding,histone acetyltransferase activity (H4-K5 specific),histone acet…	negative regulation of transcription from RNA polymerase II promoter,regulation of transcription, DNA-templated,transcription from RNA polymerase II promoter,mitochondrion organization,cell cycle,positive regulation of gene expression,protein deubiquitination,release from viral latency,regulation of protein complex assembly,histone H4-K5 acetylation,histone H4-K8 acetylation,histone H4-K16 acetyl…
Nisin_5.6 / Control	O95104	O95104	-0.606384	0.606384	0.00624728	0.00902581	10	O95104	SCAF4	SR-related and CTD-associated factor 4	SCAF4_HUMAN	8	-34.3159	0.656841	Nisin_5.6	Control	nucleoplasm	RNA binding
Nisin_5.6 / Control	Q15008	Q15008	-0.605606	0.605606	0.000419036	0.00173862	10	Q15008	PSMD6	26S proteasome non-ATPase regulatory subunit 6	PSMD6_HUMAN	19	-34.2805	0.657195	Nisin_5.6	Control	proteasome complex,extracellular region,nucleoplasm,cytosol,proteasome regulatory particle,proteasome accessory complex,secretory granule lumen,extracellular exosome,ficolin-1-rich granule lumen	protein binding,ATPase activity,enzyme regulator activity	MAPK cascade,protein polyubiquitination,stimulatory C-type lectin receptor signaling pathway,antigen processing and presentation of exogenous peptide antigen via MHC class I, TAP-dependent,proteolysis,regulation of cellular amino acid metabolic process,negative regulation of G2/M transition of mitotic cell cycle,protein deubiquitination,anaphase-promoting complex-dependent catabolic process,SCF-d…
Nisin_5.6 / Control	P43490	P43490	-0.605273	0.605273	0.00944719	0.0116891	10	P43490	NAMPT	Nicotinamide phosphoribosyltransferase	NAMPT_HUMAN	14	-34.2653	0.657347	Nisin_5.6	Control	cytosol,nuclear speck,cell junction,extracellular exosome	nicotinate-nucleotide diphosphorylase (carboxylating) activity,cytokine activity,protein binding,drug binding,identical protein binding,protein homodimerization activity,nicotinamide phosphoribosyltransferase activity	signal transduction,cell-cell signaling,female pregnancy,circadian rhythm,positive regulation of cell proliferation,regulation of receptor activity,response to organic cyclic compound,circadian regulation of gene expression,NAD biosynthesis via nicotinamide riboside salvage pathway,positive regulation of transcription from RNA polymerase II promoter,positive regulation of smooth muscle cell proli…
Nisin_5.6 / Control	P61086	P61086	-0.601257	0.601257	0.0138901	0.0150051	10	P61086	UBE2K	Ubiquitin-conjugating enzyme E2 K	UBE2K_HUMAN	9	-34.082	0.65918	Nisin_5.6	Control	nucleus,cytoplasm,cytosol,filopodium tip,extracellular exosome	ubiquitin-protein transferase activity,protein binding,ATP binding,ubiquitin protein ligase binding,ubiquitin-ubiquitin ligase activity	ubiquitin-dependent protein catabolic process,positive regulation of peptidyl-threonine phosphorylation,free ubiquitin chain polymerization,protein ubiquitination,regulation of proteasomal ubiquitin-dependent protein catabolic process,cellular response to interferon-beta,proteasome-mediated ubiquitin-dependent protein catabolic process,positive regulation of type I interferon-mediated signaling p…
Nisin_5.6 / Control	Q7Z4H3	Q7Z4H3	-0.600432	0.600432	0.0557406	0.0375405	9	Q7Z4H3	HDDC2	5'-deoxynucleotidase HDDC2	HDDC2_HUMAN	8	-34.0444	0.659556	Nisin_5.6	Control	mitochondrion,extracellular exosome,cytoplasm	protein binding	dUMP biosynthetic process,pyrimidine deoxyribonucleotide salvage
Nisin_5.6 / Control	O75663	O75663	-0.599698	0.599698	0.0225274	0.0205464	10	O75663	TIPRL	TIP41-like protein	TIPRL_HUMAN	8	-34.0108	0.659892	Nisin_5.6	Control	cytoplasm,cytosol	protein binding,methionine-R-sulfoxide reductase activity	DNA damage checkpoint,negative regulation of phosphoprotein phosphatase activity,TOR signaling,regulation of phosphoprotein phosphatase activity,signal transduction
Nisin_5.6 / Control	P11388	P11388	-0.597722	0.597722	0.00107076	0.00303842	10	P11388	TOP2A	DNA topoisomerase 2-alpha	TOP2A_HUMAN	52	-33.9204	0.660796	Nisin_5.6	Control	condensed chromosome,nucleus,nucleoplasm,nucleolus,DNA topoisomerase complex (ATP-hydrolyzing),intracellular ribonucleoprotein complex,macromolecular complex,nuclear chromosome,centriole,viral integration complex	magnesium ion binding,DNA binding,chromatin binding,RNA binding,DNA topoisomerase type II (ATP-hydrolyzing) activity,protein kinase C binding,protein binding,ATP binding,protein C-terminus binding,DNA-dependent ATPase activity,drug binding,DNA binding, bending,enzyme binding,protein homodimerization activity,histone deacetylase binding,ubiquitin binding,protein heterodimerization activity	resolution of meiotic recombination intermediates,sister chromatid segregation,hematopoietic progenitor cell differentiation,DNA topological change,DNA ligation,cellular response to DNA damage stimulus,chromosome segregation,protein sumoylation,apoptotic chromosome condensation,embryonic cleavage,regulation of circadian rhythm,positive regulation of apoptotic process,mitotic DNA integrity checkpo…
Nisin_5.6 / Control	Q14008	Q14008	-0.597231	0.597231	0.00472887	0.00755046	10	Q14008	CKAP5	Cytoskeleton-associated protein 5	CKAP5_HUMAN	60	-33.8978	0.661022	Nisin_5.6	Control	kinetochore,condensed chromosome kinetochore,spindle pole,nucleolus,centrosome,cytosol,plasma membrane,membrane,gamma-tubulin complex,microtubule cytoskeleton,microtubule plus-end	protein binding,cadherin binding,microtubule plus-end binding	G2/M transition of mitotic cell cycle,microtubule depolymerization,spindle organization,sister chromatid cohesion,centrosome cycle,regulation of G2/M transition of mitotic cell cycle,establishment or maintenance of microtubule cytoskeleton polarity,microtubule polymerization,RNA transport,centrosome duplication,cell division,ciliary basal body docking
Nisin_5.6 / Control	Q9UHD9	Q9UHD9	-0.589542	0.589542	0.0822986	0.0489173	10	Q9UHD9	UBQLN2	Ubiquilin-2	UBQL2_HUMAN	4	-33.5446	0.664554	Nisin_5.6	Control	nucleus,cytoplasm,autophagosome,cytosol,plasma membrane,cytoplasmic vesicle	protein binding	autophagy,regulation of macroautophagy,ER-associated ubiquitin-dependent protein catabolic process,negative regulation of clathrin-dependent endocytosis,positive regulation of ER-associated ubiquitin-dependent protein catabolic process,negative regulation of G-protein coupled receptor internalization,regulation of autophagosome assembly
Nisin_5.6 / Control	Q8NI36	Q8NI36	-0.587818	0.587818	0.0048492	0.00767608	10	Q8NI36	WDR36	WD repeat-containing protein 36	WDR36_HUMAN	10	-33.4652	0.665348	Nisin_5.6	Control	cellular_component,nucleoplasm,nucleolus,small-subunit processome,Pwp2p-containing subcomplex of 90S preribosome	RNA binding	retina homeostasis,rRNA processing,visual perception,biological_process,regulation of axon extension,response to stimulus
Nisin_5.6 / Control	P53680	P53680	-0.586605	0.586605	0.0417809	0.0308754	10	P53680	AP2S1	AP-2 complex subunit sigma	AP2S1_HUMAN	3	-33.4092	0.665908	Nisin_5.6	Control	cytosol,plasma membrane,AP-2 adaptor complex,endocytic vesicle membrane,clathrin-coated endocytic vesicle membrane,endolysosome membrane,clathrin-coated endocytic vesicle	transporter activity,protein binding,protein transporter activity,clathrin adaptor activity	intracellular protein transport,microtubule-based movement,antigen processing and presentation of exogenous peptide antigen via MHC class II,regulation of endocytosis,low-density lipoprotein particle receptor catabolic process,low-density lipoprotein particle clearance,ephrin receptor signaling pathway,clathrin coat assembly,regulation of defense response to virus by virus,Wnt signaling pathway, …
Nisin_5.6 / Control	P37840	P37840	-0.585256	0.585256	0.00931287	0.0116007	10	P37840	SNCA	Alpha-synuclein	SYUA_HUMAN	3	-33.3469	0.666531	Nisin_5.6	Control	extracellular region,extracellular space,nucleus,nuclear outer membrane,cytoplasm,mitochondrion,lysosome,rough endoplasmic reticulum,Golgi apparatus,cytosol,ribosome,plasma membrane,cell cortex,synaptic vesicle,actin cytoskeleton,membrane,inclusion body,cell junction,axon,growth cone,neuronal cell body,terminal bouton,perinuclear region of cytoplasm,postsynapse,supramolecular fiber,mitochondrial …	magnesium ion binding,copper ion binding,calcium ion binding,protein binding,phospholipid binding,microtubule binding,ferrous iron binding,zinc ion binding,oxidoreductase activity,kinesin binding,protein domain specific binding,Hsp70 protein binding,histone binding,identical protein binding,alpha-tubulin binding,cysteine-type endopeptidase inhibitor activity involved in apoptotic process,phosphol…	negative regulation of transcription from RNA polymerase II promoter,microglial cell activation,positive regulation of receptor recycling,negative regulation of protein phosphorylation,positive regulation of neurotransmitter secretion,fatty acid metabolic process,neutral lipid metabolic process,phospholipid metabolic process,apoptotic process,activation of cysteine-type endopeptidase activity inv…
Nisin_5.6 / Control	Q9UNF1	Q9UNF1	-0.582564	0.582564	0.0660876	0.0420629	10	Q9UNF1	MAGED2	Melanoma-associated antigen D2	MAGD2_HUMAN	13	-33.2224	0.667776	Nisin_5.6	Control	extracellular region,nucleus,nucleolus,cytosol,membrane,platelet alpha granule lumen	protein binding	platelet degranulation,female pregnancy,renal sodium ion absorption
Nisin_5.6 / Control	P61289	P61289	-0.581856	0.581856	0.0445787	0.0322299	10	P61289	PSME3	Proteasome activator complex subunit 3	PSME3_HUMAN	9	-33.1896	0.668104	Nisin_5.6	Control	proteasome complex,nucleus,nucleoplasm,cytoplasm,cytosol,proteasome activator complex,membrane	p53 binding,protein binding,identical protein binding,endopeptidase activator activity,MDM2/MDM4 family protein binding	MAPK cascade,protein polyubiquitination,stimulatory C-type lectin receptor signaling pathway,antigen processing and presentation of exogenous peptide antigen via MHC class I, TAP-dependent,regulation of cellular amino acid metabolic process,apoptotic process,positive regulation of endopeptidase activity,negative regulation of G2/M transition of mitotic cell cycle,protein deubiquitination,anaphase…
Nisin_5.6 / Control	Q9H845	Q9H845	0.585069	0.585069	0.0144485	0.0154043	10	Q9H845	ACAD9	Complex I assembly factor ACAD9, mitochondrial	ACAD9_HUMAN	17	50.011	1.50011	Nisin_5.6	Control	nucleus,mitochondrion,mitochondrial inner membrane,dendrite,mitochondrial membrane	long-chain-acyl-CoA dehydrogenase activity,protein binding,flavin adenine dinucleotide binding,medium-chain-acyl-CoA dehydrogenase activity,fatty-acyl-CoA binding,very-long-chain-acyl-CoA dehydrogenase activity	long-chain fatty acid metabolic process,mitochondrial respiratory chain complex I assembly,medium-chain fatty acid metabolic process,oxidation-reduction process,very long-chain fatty acid catabolic process
Nisin_5.6 / Control	P22695	P22695	0.58677	0.58677	0.00268084	0.00531478	10	P22695	UQCRC2	Cytochrome b-c1 complex subunit 2, mitochondrial	QCR2_HUMAN	14	50.1881	1.50188	Nisin_5.6	Control	nucleoplasm,mitochondrion,mitochondrial inner membrane,mitochondrial respiratory chain complex III,mitochondrial respiratory chain complex IV,myelin sheath,extracellular exosome	metalloendopeptidase activity,protein binding,zinc ion binding	oxidative phosphorylation,mitochondrial electron transport, ubiquinol to cytochrome c,protein processing involved in protein targeting to mitochondrion,aerobic respiration,protein processing
Nisin_5.6 / Control	P31937	P31937	0.589961	0.589961	0.00761108	0.010206	10	P31937	HIBADH	3-hydroxyisobutyrate dehydrogenase, mitochondrial	3HIDH_HUMAN	8	50.5206	1.50521	Nisin_5.6	Control	mitochondrial matrix,mitochondrion	phosphogluconate dehydrogenase (decarboxylating) activity,3-hydroxyisobutyrate dehydrogenase activity,NAD binding,oxidoreductase activity, acting on the CH-OH group of donors, NAD or NADP as acceptor	valine catabolic process,branched-chain amino acid catabolic process,oxidation-reduction process
Nisin_5.6 / Control	Q9UJZ1	Q9UJZ1	0.590363	0.590363	0.00455947	0.00738573	10	Q9UJZ1	STOML2	Stomatin-like protein 2, mitochondrial	STML2_HUMAN	11	50.5625	1.50563	Nisin_5.6	Control	mitochondrial inner membrane,mitochondrial intermembrane space,cytoskeleton,extrinsic component of plasma membrane,membrane raft,immunological synapse,COP9 signalosome,actin cytoskeleton,T cell receptor complex	receptor binding,protein binding,GTPase binding,cardiolipin binding	mitochondrial calcium ion transport,cellular calcium ion homeostasis,mitochondrion organization,lipid localization,positive regulation of mitochondrial membrane potential,interleukin-2 production,mitochondrial protein processing,CD4-positive, alpha-beta T cell activation,mitochondrial ATP synthesis coupled proton transport,T cell receptor signaling pathway,protein oligomerization,positive regulat…
Nisin_5.6 / Control	Q16740	Q16740	0.591314	0.591314	0.00728306	0.00991877	10	Q16740	CLPP	ATP-dependent Clp protease proteolytic subunit, mitochondrial	CLPP_HUMAN	6	50.6618	1.50662	Nisin_5.6	Control	mitochondrion,mitochondrial matrix,endopeptidase Clp complex	serine-type endopeptidase activity,protein binding,peptidase activity,identical protein binding	protein homooligomerization,proteolysis involved in cellular protein catabolic process
Nisin_5.6 / Control	P62995	P62995	0.591666	0.591666	0.00137644	0.00351499	10	P62995	TRA2B	Transformer-2 protein homolog beta	TRA2B_HUMAN	7	50.6986	1.50699	Nisin_5.6	Control	nucleus,nuclear inner membrane,nucleoplasm,spliceosomal complex,perinuclear region of cytoplasm	RNA binding,mRNA binding,protein binding,protein domain specific binding,pre-mRNA binding,identical protein binding,poly-purine tract binding	response to reactive oxygen species,RNA splicing, via transesterification reactions,regulation of alternative mRNA splicing, via spliceosome,mRNA splicing, via spliceosome,cerebral cortex regionalization,regulation of RNA splicing,negative regulation of mRNA splicing, via spliceosome,positive regulation of mRNA splicing, via spliceosome,protein oligomerization,cellular response to glucose stimulu…
Nisin_5.6 / Control	O75489	O75489	0.592077	0.592077	0.0445589	0.0322186	10	O75489	NDUFS3	NADH dehydrogenase [ubiquinone] iron-sulfur protein 3, mitochondrial	NDUS3_HUMAN	7	50.7416	1.50742	Nisin_5.6	Control	mitochondrion,mitochondrial respiratory chain complex I,mitochondrial matrix,nuclear body,mitochondrial membrane,myelin sheath	NADH dehydrogenase activity,protein binding,NADH dehydrogenase (ubiquinone) activity,electron carrier activity	mitochondrial electron transport, NADH to ubiquinone,substantia nigra development,negative regulation of cell growth,mitochondrial respiratory chain complex I assembly,cellular respiration,reactive oxygen species metabolic process,negative regulation of intrinsic apoptotic signaling pathway
Nisin_5.6 / Control	P11021	P11021	0.595439	0.595439	1.22906e-07	9.04773e-06	10	P11021	HSPA5	Endoplasmic reticulum chaperone BiP	BIP_HUMAN	28	51.0932	1.51093	Nisin_5.6	Control	nucleus,mitochondrion,endoplasmic reticulum,endoplasmic reticulum lumen,endoplasmic reticulum membrane,smooth endoplasmic reticulum,endoplasmic reticulum-Golgi intermediate compartment,plasma membrane,focal adhesion,cell surface,membrane,integral component of endoplasmic reticulum membrane,midbody,macromolecular complex,endoplasmic reticulum chaperone complex,melanosome,myelin sheath,extracellula…	calcium ion binding,protein binding,ATP binding,ATPase activity,enzyme binding,protein domain specific binding,ubiquitin protein ligase binding,ribosome binding,cadherin binding,unfolded protein binding,chaperone binding,misfolded protein binding,protein binding involved in protein folding,heat shock protein binding,ATPase activity, coupled	ER overload response,activation of signaling protein activity involved in unfolded protein response,positive regulation of neuron projection development,cerebellum structural organization,cerebellar Purkinje cell layer development,substantia nigra development,neuron differentiation,positive regulation of cell migration,ER-associated ubiquitin-dependent protein catabolic process,negative regulatio…
Nisin_5.6 / Control	P11216	P11216	0.595525	0.595525	0.00466456	0.00749447	10	P11216	PYGB	Glycogen phosphorylase, brain form	PYGB_HUMAN	26	51.1022	1.51102	Nisin_5.6	Control	extracellular region,cytoplasm,membrane,azurophil granule lumen,extracellular exosome	protein binding,glycogen phosphorylase activity,pyridoxal phosphate binding,Requires Ontology	glycogen catabolic process,neutrophil degranulation
Nisin_5.6 / Control	Q9Y6B6	Q9Y6B6	0.598793	0.598793	0.0221872	0.0203323	10	Q9Y6B6	SAR1B	Small COPII coat GTPase SAR1B	SAR1B_HUMAN	2	51.4449	1.51445	Nisin_5.6	Control	endoplasmic reticulum membrane,cytosol,ER to Golgi transport vesicle membrane,Golgi cisterna membrane	GTPase activity,GTP binding,metal ion binding	antigen processing and presentation of peptide antigen via MHC class I,intracellular protein transport,ER to Golgi vesicle-mediated transport,antigen processing and presentation of exogenous peptide antigen via MHC class II,COPII vesicle coating
Nisin_5.6 / Control	P04843	P04843	0.600832	0.600832	0.000176467	0.001047	10	P04843	RPN1	Dolichyl-diphosphooligosaccharide--protein glycosyltransferase subunit 1	RPN1_HUMAN	31	51.6591	1.51659	Nisin_5.6	Control	endoplasmic reticulum,endoplasmic reticulum membrane,rough endoplasmic reticulum,cytosol,oligosaccharyltransferase complex,membrane,integral component of membrane,melanosome	RNA binding,protein binding,dolichyl-diphosphooligosaccharide-protein glycotransferase activity	cellular protein modification process,protein N-linked glycosylation via asparagine
Nisin_5.6 / Control	Q01130	Q01130	0.604478	0.604478	9.12622e-05	0.000699501	10	Q01130	SRSF2	Serine/arginine-rich splicing factor 2	SRSF2_HUMAN	5	52.0428	1.52043	Nisin_5.6	Control	nucleus,nucleoplasm,spliceosomal complex,cytosol,nuclear speck,interchromatin granule,extracellular exosome,PML body	transcription corepressor activity,RNA binding,protein kinase C binding,protein binding,pre-mRNA binding	mitotic cell cycle,regulation of alternative mRNA splicing, via spliceosome,mRNA splicing, via spliceosome,termination of RNA polymerase II transcription,mRNA processing,RNA export from nucleus,mRNA export from nucleus,RNA splicing,mRNA 3'-end processing,response to vitamin E,negative regulation of nucleic acid-templated transcription
Nisin_5.6 / Control	Q9BS26	Q9BS26	0.608234	0.608234	0.00113293	0.00312873	10	Q9BS26	ERP44	Endoplasmic reticulum resident protein 44	ERP44_HUMAN	11	52.4392	1.52439	Nisin_5.6	Control	extracellular region,endoplasmic reticulum lumen,endoplasmic reticulum membrane,endoplasmic reticulum-Golgi intermediate compartment,cell surface,specific granule lumen,extracellular exosome,endoplasmic reticulum	protein disulfide isomerase activity,protein binding	protein folding,response to unfolded protein,glycoprotein metabolic process,response to endoplasmic reticulum stress,neutrophil degranulation,cell redox homeostasis
Nisin_5.6 / Control	Q07021	Q07021	0.609703	0.609703	2.40218e-05	0.000307036	10	Q07021	C1QBP	Complement component 1 Q subcomponent-binding protein, mitochondrial	C1QBP_HUMAN	7	52.5945	1.52595	Nisin_5.6	Control	extracellular space,nucleus,nucleolus,cytoplasm,mitochondrion,mitochondrial matrix,cytosol,plasma membrane,cell surface,membrane	complement component C1q binding,transcription corepressor activity,mRNA binding,protein kinase C binding,protein binding,hyaluronic acid binding,transcription factor binding,kininogen binding,adrenergic receptor binding,mitochondrial ribosome binding,translation activator activity	negative regulation of transcription from RNA polymerase II promoter,transcription, DNA-templated,mRNA processing,apoptotic process,immune response,complement activation, classical pathway,blood coagulation, intrinsic pathway,RNA splicing,phosphatidylinositol 3-kinase signaling,viral process,regulation of complement activation,negative regulation of interferon-gamma production,negative regulation…
Nisin_5.6 / Control	Q9P0M6	Q9P0M6	0.611069	0.611069	0.00695647	0.00963973	10	Q9P0M6	MACROH2A2	Core histone macro-H2A.2	H2AW_HUMAN	8	52.7391	1.52739	Nisin_5.6	Control	nuclear chromosome, telomeric region,nucleosome,nuclear chromatin,Barr body,nucleoplasm,extracellular exosome,ESC/E(Z) complex	RNA polymerase II regulatory region sequence-specific DNA binding,chromatin DNA binding,transcription regulatory region DNA binding,protein heterodimerization activity,DNA binding	negative regulation of transcription from RNA polymerase II promoter,nucleosome assembly,chromatin silencing,brain development,dosage compensation,positive regulation of keratinocyte differentiation,negative regulation of gene expression, epigenetic,establishment of protein localization to chromatin,negative regulation of transcription of nuclear large rRNA transcript from RNA polymerase I promot…
Nisin_5.6 / Control	P04179	P04179	0.612424	0.612424	0.000495555	0.00191908	10	P04179	SOD2	Superoxide dismutase [Mn], mitochondrial	SODM_HUMAN	7	52.8826	1.52883	Nisin_5.6	Control	mitochondrion,mitochondrial matrix,extracellular exosome,mitochondrial inner membrane	superoxide dismutase activity,manganese ion binding,identical protein binding,metal ion binding	response to superoxide,age-dependent response to reactive oxygen species,release of cytochrome c from mitochondria,vasodilation by acetylcholine involved in regulation of systemic arterial blood pressure,regulation of transcription from RNA polymerase II promoter,superoxide metabolic process,mitochondrion organization,regulation of blood pressure,negative regulation of cell proliferation,removal …
Nisin_5.6 / Control	P06737	P06737	0.613248	0.613248	0.00318486	0.00590429	10	P06737	PYGL	Glycogen phosphorylase, liver form	PYGL_HUMAN	21	52.97	1.5297	Nisin_5.6	Control	extracellular region,cytoplasm,cytosol,secretory granule lumen,extracellular exosome,ficolin-1-rich granule lumen	purine nucleobase binding,protein binding,ATP binding,glucose binding,drug binding,glycogen phosphorylase activity,AMP binding,vitamin binding,pyridoxal phosphate binding,bile acid binding,protein homodimerization activity,Requires Ontology	glycogen metabolic process,glycogen catabolic process,5-phosphoribose 1-diphosphate biosynthetic process,glucose homeostasis,neutrophil degranulation,necroptotic process
Nisin_5.6 / Control	P08195	P08195	0.61543	0.61543	0.0202481	0.019167	10	P08195	SLC3A2	Amino acid transporter heavy chain SLC3A2	4F2_HUMAN	15	53.2015	1.53202	Nisin_5.6	Control	nucleus,cytosol,plasma membrane,cell surface,membrane,integral component of membrane,apical plasma membrane,melanosome,extracellular exosome	RNA binding,double-stranded RNA binding,catalytic activity,calcium:sodium antiporter activity,protein binding,neutral amino acid transmembrane transporter activity,cadherin binding	carbohydrate metabolic process,calcium ion transport,amino acid transport,tryptophan transport,cell growth,sodium ion transmembrane transport,response to exogenous dsRNA,leukocyte migration,L-alpha-amino acid transmembrane transport,L-leucine import into cell
Nisin_5.6 / Control	P00505	P00505	0.616127	0.616127	7.54495e-05	0.000625435	10	P00505	GOT2	Aspartate aminotransferase, mitochondrial	AATM_HUMAN	21	53.2754	1.53275	Nisin_5.6	Control	mitochondrion,mitochondrial inner membrane,mitochondrial matrix,plasma membrane,cell surface,perikaryon,myelin sheath,extracellular exosome	RNA binding,L-aspartate:2-oxoglutarate aminotransferase activity,phospholipid binding,kynurenine-oxoglutarate transaminase activity,amino acid binding,enzyme binding,pyridoxal phosphate binding,protein homodimerization activity,4-hydroxyglutamate transaminase activity	gluconeogenesis,2-oxoglutarate metabolic process,oxaloacetate metabolic process,aspartate metabolic process,aspartate biosynthetic process,aspartate catabolic process,glutamate metabolic process,cellular amino acid biosynthetic process,fatty acid transport,4-hydroxyproline catabolic process,glutamate catabolic process to aspartate,glutamate catabolic process to 2-oxoglutarate,response to ethanol,…
Nisin_5.6 / Control	Q8WUZ0	Q8WUZ0	0.618348	0.618348	0.068752	0.0432179	10	Q8WUZ0	BCL7C	B-cell CLL/lymphoma 7 protein family member C	BCL7C_HUMAN	2	53.5116	1.53512	Nisin_5.6	Control			apoptotic process
Nisin_5.6 / Control	Q92925	Q92925	0.619824	0.619824	0.0410071	0.0304753	10	Q92925	SMARCD2	SWI/SNF-related matrix-associated actin-dependent regulator of chromatin subfamily D member 2	SMRD2_HUMAN	5	53.6688	1.53669	Nisin_5.6	Control	nuclear chromatin,nucleoplasm,SWI/SNF complex,macromolecular complex	transcription coactivator activity,protein binding,RNA polymerase II core promoter proximal region sequence-specific DNA binding,RNA polymerase II distal enhancer sequence-specific DNA binding,nucleosomal DNA binding	nucleosome disassembly,chromatin remodeling,transcription, DNA-templated,regulation of transcription from RNA polymerase II promoter,ATP-dependent chromatin remodeling
Nisin_5.6 / Control	Q15293	Q15293	0.62053	0.62053	0.000622765	0.00219485	10	Q15293	RCN1	Reticulocalbin-1	RCN1_HUMAN	11	53.744	1.53744	Nisin_5.6	Control	endoplasmic reticulum,endoplasmic reticulum lumen	calcium ion binding,protein binding	in utero embryonic development,camera-type eye development,post-translational protein modification,cellular protein metabolic process
Nisin_5.6 / Control	O43169	O43169	0.621281	0.621281	0.0279055	0.0236202	10	O43169	CYB5B	Cytochrome b5 type B	CYB5B_HUMAN	3	53.824	1.53824	Nisin_5.6	Control	mitochondrial outer membrane,membrane,integral component of membrane	protein binding,heme binding,metal ion binding	xenobiotic metabolic process,oxidation-reduction process
Nisin_5.6 / Control	Q5T4S7	Q5T4S7	0.621414	0.621414	0.0509168	0.0352771	10	Q5T4S7	UBR4	E3 ubiquitin-protein ligase UBR4	UBR4_HUMAN	19	53.8382	1.53838	Nisin_5.6	Control	nucleoplasm,centrosome,cytosol,plasma membrane,membrane,integral component of membrane,specific granule membrane,tertiary granule membrane,ficolin-1-rich granule membrane	ubiquitin-protein transferase activity,protein binding,calmodulin binding,zinc ion binding	ubiquitin-dependent protein catabolic process,viral process,protein ubiquitination,neutrophil degranulation,protein ubiquitination involved in ubiquitin-dependent protein catabolic process
Nisin_5.6 / Control	P14854	P14854	0.627331	0.627331	0.0230514	0.0208502	10	P14854	COX6B1	Cytochrome c oxidase subunit 6B1	CX6B1_HUMAN	5	54.4704	1.5447	Nisin_5.6	Control	mitochondrial inner membrane,mitochondrial intermembrane space	cytochrome-c oxidase activity	mitochondrial electron transport, cytochrome c to oxygen,substantia nigra development,hydrogen ion transmembrane transport
Nisin_5.6 / Control	P01857	P01857	0.628555	0.628555	0.00138257	0.00352666	8	P01857	IGHG1	Immunoglobulin heavy constant gamma 1	IGHG1_HUMAN	4	54.6015	1.54602	Nisin_5.6	Control	extracellular region,extracellular space,external side of plasma membrane,immunoglobulin complex, circulating,extracellular exosome,blood microparticle	antigen binding,serine-type endopeptidase activity,protein binding,immunoglobulin receptor binding	proteolysis,phagocytosis, recognition,phagocytosis, engulfment,complement activation,complement activation, classical pathway,cytokine-mediated signaling pathway,regulation of complement activation,Fc-gamma receptor signaling pathway involved in phagocytosis,defense response to bacterium,innate immune response,B cell receptor signaling pathway,positive regulation of B cell activation
Nisin_5.6 / Control	P18564	P18564	0.6309	0.6309	0.0138221	0.0149569	10	P18564	ITGB6	Integrin beta-6	ITB6_HUMAN	1	54.853	1.54853	Nisin_5.6	Control	nucleoplasm,centrosome,plasma membrane,focal adhesion,integrin complex,external side of plasma membrane,cell junction,integrin alphav-beta6 complex,receptor complex,extracellular exosome	virus receptor activity,receptor activity,integrin binding,protein binding	inflammatory response,cell adhesion,cell-matrix adhesion,integrin-mediated signaling pathway,extracellular matrix organization,cell adhesion mediated by integrin,transforming growth factor-beta secretion,viral entry into host cell
Nisin_5.6 / Control	Q9HD45	Q9HD45	0.635268	0.635268	0.00118977	0.00322021	10	Q9HD45	TM9SF3	Transmembrane 9 superfamily member 3	TM9S3_HUMAN	10	55.3226	1.55323	Nisin_5.6	Control	integral component of membrane
Nisin_5.6 / Control	Q9UBX3	Q9UBX3	0.635979	0.635979	0.0138684	0.0149925	10	Q9UBX3	SLC25A10	Mitochondrial dicarboxylate carrier	DIC_HUMAN	5	55.3992	1.55399	Nisin_5.6	Control	nucleus,nucleoplasm,mitochondrion,mitochondrial inner membrane,integral component of membrane	dicarboxylic acid transmembrane transporter activity,protein binding,sulfate transmembrane transporter activity,thiosulfate transmembrane transporter activity,oxaloacetate transmembrane transporter activity,malate transmembrane transporter activity,succinate transmembrane transporter activity,antiporter activity,transmembrane transporter activity	gluconeogenesis,ion transport,dicarboxylic acid transport,mitochondrial transport,sulfate transport,thiosulfate transport,oxaloacetate transport,phosphate ion transmembrane transport,sulfide oxidation, using sulfide:quinone oxidoreductase,succinate transmembrane transport,malate transmembrane transport,oxaloacetate(2-) transmembrane transport,sulfate transmembrane transport
Nisin_5.6 / Control	Q9UBS4	Q9UBS4	0.636441	0.636441	0.00178151	0.00414207	10	Q9UBS4	DNAJB11	DnaJ homolog subfamily B member 11	DJB11_HUMAN	9	55.449	1.55449	Nisin_5.6	Control	endoplasmic reticulum,endoplasmic reticulum lumen,membrane	protein binding,unfolded protein binding	protein folding,positive regulation of ATPase activity,IRE1-mediated unfolded protein response
Nisin_5.6 / Control	O75915	O75915	0.637075	0.637075	0.00291657	0.00559111	10	O75915	ARL6IP5	PRA1 family protein 3	PRAF3_HUMAN	4	55.5173	1.55517	Nisin_5.6	Control	endoplasmic reticulum membrane,cytoskeleton,plasma membrane,membrane,integral component of membrane,extracellular exosome	molecular_function,protein binding	negative regulation of L-glutamate transport,intrinsic apoptotic signaling pathway in response to oxidative stress,negative regulation of mitochondrial membrane potential,L-glutamate transport,positive regulation of stress-activated MAPK cascade,positive regulation of apoptotic process,positive regulation of cysteine-type endopeptidase activity involved in apoptotic process
Nisin_5.6 / Control	Q13595	Q13595	0.637808	0.637808	0.00755655	0.0101578	10	Q13595	TRA2A	Transformer-2 protein homolog alpha	TRA2A_HUMAN	5	55.5964	1.55596	Nisin_5.6	Control	nucleus,nucleolus,intracellular membrane-bounded organelle	RNA binding	mRNA splicing, via spliceosome
Nisin_5.6 / Control	Q9NYD6	Q9NYD6	0.637826	0.637826	8.69789e-05	0.000679438	10	Q9NYD6	HOXC10	Homeobox protein Hox-C10	HXC10_HUMAN	1	55.5983	1.55598	Nisin_5.6	Control	nucleoplasm,nuclear body,cyclin-dependent protein kinase activating kinase holoenzyme complex	RNA polymerase II regulatory region sequence-specific DNA binding,RNA polymerase II transcription factor activity, sequence-specific DNA binding,transcriptional activator activity, RNA polymerase II transcription regulatory region sequence-specific binding	skeletal system development,transcription from RNA polymerase II promoter,positive regulation of cell proliferation,anterior/posterior pattern specification,proximal/distal pattern formation,spinal cord motor neuron cell fate specification,embryonic limb morphogenesis,positive regulation of transcription from RNA polymerase II promoter,neuromuscular process
Nisin_5.6 / Control	P18859	P18859	0.638409	0.638409	0.0046039	0.00742558	10	P18859	ATP5PF	ATP synthase-coupling factor 6, mitochondrial	ATP5J_HUMAN	3	55.6612	1.55661	Nisin_5.6	Control	mitochondrial proton-transporting ATP synthase complex, coupling factor F(o),mitochondrion,mitochondrial inner membrane,mitochondrial proton-transporting ATP synthase complex	transporter activity,hydrogen ion transmembrane transporter activity,transmembrane transporter activity,ATPase activity	ATP biosynthetic process,substantia nigra development,cristae formation,mitochondrial ATP synthesis coupled proton transport
Nisin_5.6 / Control	P24539	P24539	0.638869	0.638869	0.00262075	0.00524455	10	P24539	ATP5PB	ATP synthase F(0) complex subunit B1, mitochondrial	AT5F1_HUMAN	9	55.7109	1.55711	Nisin_5.6	Control	mitochondrial proton-transporting ATP synthase complex, coupling factor F(o),nucleus,nucleoplasm,mitochondrion,mitochondrial inner membrane,mitochondrial proton-transporting ATP synthase complex,mitochondrial matrix,membrane,myelin sheath,extracellular exosome	protein binding,transmembrane transporter activity,ATPase activity,proton-transporting ATP synthase activity, rotational mechanism	ATP biosynthetic process,ATP synthesis coupled proton transport,substantia nigra development,cristae formation,mitochondrial ATP synthesis coupled proton transport,Requires Ontology
Nisin_5.6 / Control	Q9NZ45	Q9NZ45	0.640174	0.640174	0.0207745	0.0194643	10	Q9NZ45	CISD1	CDGSH iron-sulfur domain-containing protein 1	CISD1_HUMAN	2	55.8517	1.55852	Nisin_5.6	Control	mitochondrion,mitochondrial outer membrane,integral component of membrane,extracellular exosome	identical protein binding,metal ion binding,2 iron, 2 sulfur cluster binding	regulation of cellular respiration
Nisin_5.6 / Control	Q9NXF1	Q9NXF1	0.640331	0.640331	0.0145407	0.0154661	10	Q9NXF1	TEX10	Testis-expressed protein 10	TEX10_HUMAN	11	55.8687	1.55869	Nisin_5.6	Control	nucleoplasm,nucleolus,cytoplasm,MLL1 complex,Rix1 complex	protein binding	rRNA processing
Nisin_5.6 / Control	Q8TEM1	Q8TEM1	0.644538	0.644538	0.00482886	0.00765305	10	Q8TEM1	NUP210	Nuclear pore membrane glycoprotein 210	PO210_HUMAN	34	56.3238	1.56324	Nisin_5.6	Control	nuclear envelope,nuclear pore,endoplasmic reticulum membrane,membrane,integral component of membrane,nuclear membrane,host cell	protein dimerization activity	regulation of glycolytic process,mRNA export from nucleus,tRNA export from nucleus,mitotic nuclear envelope disassembly,viral process,protein sumoylation,viral transcription,regulation of gene silencing by miRNA,intracellular transport of virus,regulation of cellular response to heat
Nisin_5.6 / Control	P60033	P60033	0.644604	0.644604	0.0205626	0.0193412	10	P60033	CD81	CD81 antigen	CD81_HUMAN	2	56.331	1.56331	Nisin_5.6	Control	immunological synapse,plasma membrane,integral component of plasma membrane,focal adhesion,membrane,basolateral plasma membrane,vesicle,extracellular exosome	virus receptor activity,protein binding,MHC class II protein complex binding,transferrin receptor binding	activation of MAPK activity,cell surface receptor signaling pathway,protein localization,cell proliferation,positive regulation of cell proliferation,regulation of complement activation,positive regulation of B cell proliferation,receptor internalization,regulation of protein stability,positive regulation of 1-phosphatidylinositol 4-kinase activity,positive regulation of transcription from RNA po…
Nisin_5.6 / Control	P04908;P0C0S8;P20671;Q7L7L0;Q93077;Q96KK5;Q99878;Q9BTM1	P04908;P0C0S8;P20671;Q7L7L0;Q93077;Q96KK5;Q99878;Q9BTM1	0.644864	0.644864	0.0599247	0.03942	10	P04908	H2AC4	Histone H2A type 1-B/E;Histone H2A type 1;Histone H2A type 1-D;Histone H2A type 3;Histone H2A type 1-C;Histone H2A type 1-H;Histone H2A type 1-J;Histone H2A.J	H2A1B_HUMAN;H2A1_HUMAN;H2A1D_HUMAN;H2A3_HUMAN;H2A1C_HUMAN;H2A1H_HUMAN;H2A1J_HUMAN;H2AJ_HUMAN	2	56.3592	1.56359	Nisin_5.6	Control	nucleosome,nuclear chromatin,nucleus,extracellular exosome;nucleosome,nuclear chromatin,nucleus,extracellular exosome;nucleosome,nuclear chromatin,nucleus,extracellular exosome;nuclear nucleosome,extracellular exosome,nuclear chromatin;nucleosome,nuclear chromatin,nucleus,extracellular exosome;nucleosome,nuclear chromatin,extracellular exosome;nucleosome,nuclear chromatin,nucleus,extracellular ex…	DNA binding,protein binding,protein heterodimerization activity;DNA binding,protein binding,enzyme binding,protein heterodimerization activity;molecular_function,DNA binding,protein heterodimerization activity;DNA binding,protein binding,protein heterodimerization activity;molecular_function,DNA binding,protein heterodimerization activity;molecular_function,DNA binding,protein heterodimerization …	chromatin silencing,negative regulation of cell proliferation,chromatin organization;chromatin silencing,biological_process,chromatin organization;chromatin silencing,biological_process,chromatin organization;nucleosome disassembly,chromatin silencing,UV-damage excision repair,chromatin organization;chromatin silencing,negative regulation of cell proliferation,chromatin organization;chromatin sil…
Nisin_5.6 / Control	Q12907	Q12907	0.654246	0.654246	0.000516656	0.00196107	10	Q12907	LMAN2	Vesicular integral-membrane protein VIP36	LMAN2_HUMAN	10	57.3793	1.57379	Nisin_5.6	Control	Golgi membrane,extracellular space,endoplasmic reticulum membrane,endoplasmic reticulum-Golgi intermediate compartment,Golgi apparatus,integral component of plasma membrane,cell surface,endoplasmic reticulum-Golgi intermediate compartment membrane,extracellular exosome,ER to Golgi transport vesicle	protein binding,mannose binding,carbohydrate binding,heat shock protein binding,metal ion binding	retrograde vesicle-mediated transport, Golgi to ER,protein transport,positive regulation of phagocytosis,endoplasmic reticulum organization,ER to Golgi vesicle-mediated transport,Golgi organization
Nisin_5.6 / Control	Q9HCE1	Q9HCE1	0.656406	0.656406	0.0301536	0.0248128	10	Q9HCE1	MOV10	Helicase MOV-10	MOV10_HUMAN	8	57.6151	1.57615	Nisin_5.6	Control	cytoplasmic mRNA processing body,extracellular space,cytosol	RNA binding,helicase activity,protein binding,ATP binding	transcription, DNA-templated,regulation of transcription, DNA-templated,Wnt signaling pathway, calcium modulating pathway,gene silencing by miRNA,mRNA cleavage involved in gene silencing by miRNA,regulation of megakaryocyte differentiation
Nisin_5.6 / Control	P20340	P20340	0.65758	0.65758	0.00537315	0.00820109	10	P20340	RAB6A	Ras-related protein Rab-6A	RAB6A_HUMAN	9	57.7435	1.57743	Nisin_5.6	Control	Golgi membrane,endoplasmic reticulum membrane,Golgi apparatus,trans-Golgi network,cytosol,plasma membrane,membrane,secretory granule membrane,cytoplasmic vesicle,trans-Golgi network membrane,extracellular exosome,endosome to plasma membrane transport vesicle,endomembrane system	GTPase activity,protein binding,GTP binding,protein domain specific binding,myosin V binding	retrograde vesicle-mediated transport, Golgi to ER,protein transport,viral process,peptidyl-cysteine methylation,antigen processing and presentation,protein localization to Golgi apparatus,early endosome to Golgi transport,neutrophil degranulation,minus-end-directed organelle transport along microtubule,intra-Golgi vesicle-mediated transport,retrograde transport, endosome to Golgi,intracellular p…
Nisin_5.6 / Control	P01111	P01111	0.659265	0.659265	0.0109896	0.0128947	10	P01111	NRAS	GTPase NRas	RASN_HUMAN	5	57.9278	1.57928	Nisin_5.6	Control	Golgi membrane,Golgi apparatus,plasma membrane,membrane,extracellular exosome,tertiary granule membrane	GTPase activity,protein binding,GTP binding	MAPK cascade,positive regulation of endothelial cell proliferation,stimulatory C-type lectin receptor signaling pathway,epidermal growth factor receptor signaling pathway,Ras protein signal transduction,axon guidance,Fc-epsilon receptor signaling pathway,ERBB2 signaling pathway,neutrophil degranulation,leukocyte migration
Nisin_5.6 / Control	P55263	P55263	0.660671	0.660671	0.018242	0.017863	10	P55263	ADK	Adenosine kinase	ADK_HUMAN	6	58.0818	1.58082	Nisin_5.6	Control	nucleus,nucleoplasm,cytosol,cytoplasm	RNA binding,adenosine kinase activity,ATP binding,metal ion binding,carbohydrate kinase activity	adenosine salvage,dATP biosynthetic process,ribonucleoside monophosphate biosynthetic process,purine-containing compound salvage,AMP salvage,carbohydrate phosphorylation
Nisin_5.6 / Control	P53985	P53985	0.661769	0.661769	0.00254772	0.00515522	10	P53985	SLC16A1	Monocarboxylate transporter 1	MOT1_HUMAN	4	58.2021	1.58202	Nisin_5.6	Control	mitochondrion,centrosome,plasma membrane,integral component of plasma membrane,membrane,integral component of membrane,cell junction,intracellular membrane-bounded organelle,extracellular exosome	monocarboxylic acid transmembrane transporter activity,lactate transmembrane transporter activity,mevalonate transmembrane transporter activity,symporter activity,protein homodimerization activity,organic cyclic compound binding,transporter activity	pyruvate metabolic process,lipid metabolic process,centrosome cycle,monocarboxylic acid transport,mevalonate transport,response to food,plasma membrane lactate transport,glucose homeostasis,regulation of insulin secretion,leukocyte migration,behavioral response to nutrient,cellular response to organic cyclic compound
Nisin_5.6 / Control	P50454	P50454	0.66375	0.66375	0.000314961	0.00146073	10	P50454	SERPINH1	Serpin H1	SERPH_HUMAN	11	58.4195	1.5842	Nisin_5.6	Control	endoplasmic reticulum,endoplasmic reticulum lumen,endoplasmic reticulum-Golgi intermediate compartment,membrane raft,extracellular exosome,extracellular space	RNA binding,serine-type endopeptidase inhibitor activity,collagen binding,unfolded protein binding	chondrocyte development involved in endochondral bone morphogenesis,response to unfolded protein,negative regulation of endopeptidase activity,collagen fibril organization,collagen biosynthetic process,protein maturation
Nisin_5.6 / Control	P11234	P11234	0.669826	0.669826	0.00388412	0.00670492	10	P11234	RALB	Ras-related protein Ral-B	RALB_HUMAN	5	59.0881	1.59088	Nisin_5.6	Control	plasma membrane,midbody,extracellular exosome,exocyst,autophagosome	GTPase activity,protein binding,GTP binding,GDP binding,ubiquitin protein ligase binding,ATPase binding	regulation of exocyst assembly,positive regulation of protein phosphorylation,apoptotic process,cell cycle,signal transduction,Ras protein signal transduction,cellular response to starvation,negative regulation of protein binding,positive regulation of protein binding,cell division,regulation of exocyst localization,cellular response to exogenous dsRNA,positive regulation of protein serine/threon…
Nisin_5.6 / Control	P14927	P14927	0.671231	0.671231	0.00413902	0.00694844	10	P14927	UQCRB	Cytochrome b-c1 complex subunit 7	QCR7_HUMAN	4	59.2431	1.59243	Nisin_5.6	Control	mitochondrial inner membrane,mitochondrial respiratory chain,mitochondrial respiratory chain complex III	protein binding,ubiquinol-cytochrome-c reductase activity	oxidative phosphorylation,mitochondrial electron transport, ubiquinol to cytochrome c,aerobic respiration,mitochondrial respiratory chain complex III assembly,oxidation-reduction process
Nisin_5.6 / Control	O95470	O95470	0.67313	0.67313	0.0242176	0.0215037	9	O95470	SGPL1	Sphingosine-1-phosphate lyase 1	SGPL1_HUMAN	5	59.4528	1.59453	Nisin_5.6	Control	endoplasmic reticulum,endoplasmic reticulum membrane,integral component of endoplasmic reticulum membrane	protein binding,sphinganine-1-phosphate aldolase activity,carboxy-lyase activity,pyridoxal phosphate binding,lyase activity	luteinization,vasculogenesis,kidney development,fatty acid metabolic process,ceramide metabolic process,spermatogenesis,androgen metabolic process,estrogen metabolic process,post-embryonic development,fibroblast migration,hemopoiesis,sphingolipid biosynthetic process,sphingolipid catabolic process,Leydig cell differentiation,regulation of multicellular organism growth,platelet-derived growth fact…
Nisin_5.6 / Control	P53007	P53007	0.679825	0.679825	0.00409694	0.0069107	10	P53007	SLC25A1	Tricarboxylate transport protein, mitochondrial	TXTP_HUMAN	6	60.1946	1.60195	Nisin_5.6	Control	nucleus,mitochondrial inner membrane,integral component of membrane,extracellular exosome	citrate transmembrane transporter activity,tricarboxylic acid transmembrane transporter activity,transmembrane transporter activity	gluconeogenesis,mitochondrial transport,mitochondrial citrate transport,fatty-acyl-CoA biosynthetic process
Nisin_5.6 / Control	Q00325	Q00325	0.680813	0.680813	4.78249e-05	0.000480247	10	Q00325	SLC25A3	Solute carrier family 25 member 3	S25A3_HUMAN	11	60.3043	1.60304	Nisin_5.6	Control	mitochondrion,mitochondrial inner membrane,integral component of plasma membrane,membrane,myelin sheath,extracellular exosome,integral component of membrane	phosphate:proton symporter activity,transmembrane transporter activity	mitochondrial transport,hydrogen ion transmembrane transport
Nisin_5.6 / Control	Q9NTJ5	Q9NTJ5	0.682358	0.682358	0.00728518	0.00992075	10	Q9NTJ5	SACM1L	Phosphatidylinositol-3-phosphatase SAC1	SAC1_HUMAN	15	60.4761	1.60476	Nisin_5.6	Control	Golgi membrane,endoplasmic reticulum membrane,Golgi apparatus,integral component of endoplasmic reticulum membrane,AMPA glutamate receptor complex	phosphatidylinositol-3-phosphatase activity,protein binding,phosphatase activity,phosphatidylinositol bisphosphate phosphatase activity,phosphatidylinositol phosphate 4-phosphatase activity,phosphatidylinositol-4-phosphate phosphatase activity	phosphatidylinositol biosynthetic process,phosphatidylinositol dephosphorylation
Nisin_5.6 / Control	Q9Y2Z4	Q9Y2Z4	0.689142	0.689142	0.000740597	0.00245104	10	Q9Y2Z4	YARS2	Tyrosine--tRNA ligase, mitochondrial	SYYM_HUMAN	8	61.2324	1.61232	Nisin_5.6	Control	mitochondrion,mitochondrial matrix,cytosol,nuclear body	tRNA binding,RNA binding,tyrosine-tRNA ligase activity,protein binding,ATP binding,protein homodimerization activity,tyrosine binding	translation,tRNA aminoacylation for protein translation,tRNA aminoacylation,mitochondrial tyrosyl-tRNA aminoacylation
Nisin_5.6 / Control	Q04837	Q04837	0.691658	0.691658	0.000255194	0.00129638	10	Q04837	SSBP1	Single-stranded DNA-binding protein, mitochondrial	SSBP_HUMAN	6	61.5139	1.61514	Nisin_5.6	Control	nucleus,mitochondrion,mitochondrial matrix,mitochondrial nucleoid,extracellular exosome	chromatin binding,single-stranded DNA binding,RNA binding,protein binding	DNA replication,mitochondrion organization,positive regulation of helicase activity,mitochondrion morphogenesis
Nisin_5.6 / Control	P49257	P49257	0.693464	0.693464	0.00173045	0.00406926	10	P49257	LMAN1	Protein ERGIC-53	LMAN1_HUMAN	13	61.7162	1.61716	Nisin_5.6	Control	Golgi membrane,endoplasmic reticulum membrane,endoplasmic reticulum-Golgi intermediate compartment,ER to Golgi transport vesicle membrane,membrane,integral component of membrane,sarcomere,endoplasmic reticulum-Golgi intermediate compartment membrane,host cell perinuclear region of cytoplasm,extracellular exosome,ER to Golgi transport vesicle	protein binding,mannose binding,metal ion binding,unfolded protein binding	protein folding,ER to Golgi vesicle-mediated transport,endoplasmic reticulum organization,Golgi organization,blood coagulation,positive regulation of organelle organization,protein N-linked glycosylation via asparagine,COPII vesicle coating,protein exit from endoplasmic reticulum,early endosome to Golgi transport
Nisin_5.6 / Control	P05141	P05141	0.696429	0.696429	6.24966e-07	2.74673e-05	10	P05141	SLC25A5	ADP/ATP translocase 2	ADT2_HUMAN	16	62.0489	1.62049	Nisin_5.6	Control	nucleus,mitochondrion,mitochondrial inner membrane,integral component of plasma membrane,membrane,mitochondrial nucleoid,myelin sheath,membrane raft,extracellular exosome,MMXD complex,integral component of membrane	RNA binding,ATP:ADP antiporter activity,protein binding,adenine transmembrane transporter activity,ubiquitin protein ligase binding,transmembrane transporter activity	chromosome segregation,positive regulation of cell proliferation,adenine transport,ADP transport,ATP transport,viral process,regulation of insulin secretion,transmembrane transport,negative regulation of mitochondrial outer membrane permeabilization involved in apoptotic signaling pathway,cellular response to leukemia inhibitory factor,mitochondrial transport
Nisin_5.6 / Control	O75964	O75964	0.698449	0.698449	0.000311668	0.00145225	10	O75964	ATP5MG	ATP synthase subunit g, mitochondrial	ATP5L_HUMAN	7	62.276	1.62276	Nisin_5.6	Control	mitochondrial proton-transporting ATP synthase complex, coupling factor F(o),mitochondrion,mitochondrial inner membrane,mitochondrial proton-transporting ATP synthase complex,extracellular exosome	transmembrane transporter activity,ATPase activity,proton-transporting ATP synthase activity, rotational mechanism	ATP biosynthetic process,ATP synthesis coupled proton transport,cristae formation,mitochondrial ATP synthesis coupled proton transport,Requires Ontology
Nisin_5.6 / Control	O96000	O96000	0.700438	0.700438	0.000621601	0.00219448	10	O96000	NDUFB10	NADH dehydrogenase [ubiquinone] 1 beta subcomplex subunit 10	NDUBA_HUMAN	7	62.4999	1.625	Nisin_5.6	Control	mitochondrial inner membrane,mitochondrial respiratory chain complex I,extracellular exosome	protein binding,NADH dehydrogenase (ubiquinone) activity	mitochondrial electron transport, NADH to ubiquinone,mitochondrial respiratory chain complex I assembly
Nisin_5.6 / Control	P08574	P08574	0.704499	0.704499	0.00021154	0.00116175	10	P08574	CYC1	Cytochrome c1, heme protein, mitochondrial	CY1_HUMAN	8	62.9578	1.62958	Nisin_5.6	Control	nucleus,mitochondrion,mitochondrial inner membrane,mitochondrial respiratory chain complex III,membrane,integral component of membrane	heme binding,electron transporter, transferring electrons within CoQH2-cytochrome c reductase complex activity,electron transporter, transferring electrons from CoQH2-cytochrome c reductase complex and cytochrome c oxidase complex activity,metal ion binding	mitochondrial electron transport, ubiquinol to cytochrome c,response to glucagon,mitochondrial ATP synthesis coupled proton transport
Nisin_5.6 / Control	O95399	O95399	0.713522	0.713522	0.000166192	0.00101331	10	O95399	UTS2	Urotensin-2	UTS2_HUMAN	1	63.9803	1.6398	Nisin_5.6	Control	extracellular region,extracellular space	receptor binding,hormone activity	muscle contraction,G-protein coupled receptor signaling pathway,chemical synaptic transmission,regulation of blood pressure,regulation of receptor activity,Requires Ontology
Nisin_5.6 / Control	Q9BTT0	Q9BTT0	0.715454	0.715454	0.0152047	0.0158981	10	Q9BTT0	ANP32E	Acidic leucine-rich nuclear phosphoprotein 32 family member E	AN32E_HUMAN	4	64.2	1.642	Nisin_5.6	Control	Swr1 complex,nucleus,cytoplasmic vesicle	phosphatase inhibitor activity,histone binding	nucleosome assembly,nucleocytoplasmic transport,regulation of apoptotic process,negative regulation of catalytic activity,histone exchange,chromatin remodeling
Nisin_5.6 / Control	P08133	P08133	0.716166	0.716166	0.00585221	0.00865318	10	P08133	ANXA6	Annexin A6	ANXA6_HUMAN	23	64.281	1.64281	Nisin_5.6	Control	mitochondrion,lysosomal membrane,focal adhesion,membrane,late endosome membrane,melanosome,perinuclear region of cytoplasm,extracellular exosome	calcium ion binding,protein binding,GTP binding,calcium-dependent phospholipid binding,lipid binding,ligand-gated ion channel activity,cholesterol binding,protein homodimerization activity,calcium-dependent protein binding	calcium ion transport,regulation of muscle contraction,ion transmembrane transport,protein homooligomerization,mitochondrial calcium ion homeostasis,apoptotic signaling pathway
Nisin_5.6 / Control	Q9HD20	Q9HD20	0.716212	0.716212	0.0229505	0.0207874	10	Q9HD20	ATP13A1	Endoplasmic reticulum transmembrane helix translocase	AT131_HUMAN	15	64.2863	1.64286	Nisin_5.6	Control	endoplasmic reticulum membrane,integral component of plasma membrane,membrane,intracellular membrane-bounded organelle	molecular_function,calcium-transporting ATPase activity,ATP binding,manganese-transporting ATPase activity,metal ion binding,cation-transporting ATPase activity	cellular calcium ion homeostasis,biological_process,ion transmembrane transport,calcium ion transmembrane transport,manganese ion transmembrane transport,Requires Ontology
Nisin_5.6 / Control	Q9BW27	Q9BW27	0.717834	0.717834	0.00869688	0.0110976	10	Q9BW27	NUP85	Nuclear pore complex protein Nup85	NUP85_HUMAN	5	64.4711	1.64471	Nisin_5.6	Control	condensed chromosome kinetochore,nucleus,nuclear envelope,spindle,cytosol,membrane,nuclear pore outer ring,nuclear membrane,host cell,kinetochore	protein binding,structural constituent of nuclear pore	regulation of glycolytic process,mRNA export from nucleus,tRNA export from nucleus,protein import into nucleus,sister chromatid cohesion,mitotic nuclear envelope disassembly,viral process,protein sumoylation,viral transcription,lamellipodium assembly,positive regulation of transcription, DNA-templated,macrophage chemotaxis,regulation of gene silencing by miRNA,intracellular transport of virus,reg…
Nisin_5.6 / Control	Q96DB5	Q96DB5	0.722899	0.722899	0.0122788	0.0138629	10	Q96DB5	RMDN1	Regulator of microtubule dynamics protein 1	RMD1_HUMAN	7	65.0496	1.6505	Nisin_5.6	Control	spindle pole,mitochondrion,microtubule
Nisin_5.6 / Control	O60814;P57053;P58876;P62807;Q5QNW6;Q93079;Q99877;Q99879	O60814;P57053;P58876;P62807;Q5QNW6;Q93079;Q99877;Q99879	0.725338	0.725338	1.31776e-05	0.000209705	10	O60814	H2BC12	Histone H2B type 1-K;Histone H2B type F-S;Histone H2B type 1-D;Histone H2B type 1-C/E/F/G/I;Histone H2B type 2-F;Histone H2B type 1-H;Histone H2B type 1-N;Histone H2B type 1-M	H2B1K_HUMAN;H2BFS_HUMAN;H2B1D_HUMAN;H2B1C_HUMAN;H2B2F_HUMAN;H2B1H_HUMAN;H2B1N_HUMAN;H2B1M_HUMAN	7	65.3288	1.65329	Nisin_5.6	Control	nucleosome,extracellular space,nucleus,nucleoplasm,cytosol;nucleosome,extracellular space,nucleus,nucleoplasm,cytosol;nucleosome,nucleus,nucleoplasm,cytosol,extracellular exosome;nucleosome,extracellular space,nucleus,nucleoplasm,cytosol,extracellular exosome;nucleosome,nucleus,nucleoplasm,cytosol,extracellular exosome;nucleosome,nucleus,nucleoplasm,cytosol,macromolecular complex,extracellular ex…	molecular_function,DNA binding,protein heterodimerization activity;DNA binding,protein heterodimerization activity;molecular_function,DNA binding,protein heterodimerization activity;DNA binding,protein binding,identical protein binding,protein heterodimerization activity;molecular_function,DNA binding,protein heterodimerization activity;DNA binding,protein binding,enzyme binding,ubiquitin-like pr…	innate immune response in mucosa,nucleosome assembly,protein ubiquitination,antibacterial humoral response,killing of cells of other organism,defense response to Gram-negative bacterium,defense response to Gram-positive bacterium,Requires Ontology;innate immune response in mucosa,nucleosome assembly,antibacterial humoral response,substantia nigra development,defense response to Gram-positive bact…
Nisin_5.6 / Control	P38159	P38159	0.725923	0.725923	0.00041904	0.00173862	10	P38159	RBMX	RNA-binding motif protein, X chromosome	RBMX_HUMAN	16	65.3958	1.65396	Nisin_5.6	Control	extracellular space,nucleus,nucleoplasm,nuclear euchromatin,membrane,intracellular ribonucleoprotein complex,supraspliceosomal complex,extracellular exosome,catalytic step 2 spliceosome	core promoter binding,chromatin binding,RNA binding,single-stranded RNA binding,mRNA binding,protein binding,protein domain specific binding,identical protein binding	regulation of alternative mRNA splicing, via spliceosome,mRNA splicing, via spliceosome,osteoblast differentiation,transcription from RNA polymerase II promoter,mRNA splice site selection,membrane protein ectodomain proteolysis,RNA metabolic process,positive regulation of transcription from RNA polymerase II promoter,negative regulation of mRNA splicing, via spliceosome,positive regulation of mRN…
Nisin_5.6 / Control	P04844	P04844	0.726703	0.726703	7.99263e-05	0.000646007	10	P04844	RPN2	Dolichyl-diphosphooligosaccharide--protein glycosyltransferase subunit 2	RPN2_HUMAN	16	65.4853	1.65485	Nisin_5.6	Control	autophagosome membrane,endoplasmic reticulum membrane,rough endoplasmic reticulum,oligosaccharyltransferase complex,membrane,integral component of membrane	protein binding,ribosome binding,dolichyl-diphosphooligosaccharide-protein glycotransferase activity	cellular protein modification process,protein N-linked glycosylation,aging,protein N-linked glycosylation via asparagine,response to drug
Nisin_5.6 / Control	P00167	P00167	0.737123	0.737123	0.0121922	0.013804	10	P00167	CYB5A	Cytochrome b5	CYB5_HUMAN	2	66.6849	1.66685	Nisin_5.6	Control	mitochondrial outer membrane,endoplasmic reticulum membrane,cytosol,membrane,integral component of membrane,intracellular membrane-bounded organelle,extracellular exosome	aldo-keto reductase (NADP) activity,cytochrome-c oxidase activity,enzyme binding,heme binding,metal ion binding	L-ascorbic acid metabolic process,electron transport chain,response to cadmium ion,hydrogen ion transmembrane transport
Nisin_5.6 / Control	Q8N766	Q8N766	0.738038	0.738038	0.00254762	0.00515522	10	Q8N766	EMC1	ER membrane protein complex subunit 1	EMC1_HUMAN	16	66.7906	1.66791	Nisin_5.6	Control	integral component of membrane,ER membrane protein complex		protein folding in endoplasmic reticulum
Nisin_5.6 / Control	Q8IZ81	Q8IZ81	0.738521	0.738521	0.00267001	0.00530325	10	Q8IZ81	ELMOD2	ELMO domain-containing protein 2	ELMD2_HUMAN	6	66.8464	1.66846	Nisin_5.6	Control	membrane	GTPase activator activity	positive regulation of GTPase activity,regulation of defense response to virus,defense response to virus
Nisin_5.6 / Control	P62805	P62805	0.745355	0.745355	7.52906e-07	3.11083e-05	10	P62805	H4C1	Histone H4	H4_HUMAN	12	67.6387	1.67639	Nisin_5.6	Control	nuclear chromosome,nuclear chromosome, telomeric region,nucleosome,nuclear nucleosome,extracellular region,nucleus,nucleoplasm,membrane,macromolecular complex,extracellular exosome	DNA binding,RNA binding,protein binding,protein domain specific binding,histone binding,protein heterodimerization activity	chromatin silencing at rDNA,double-strand break repair via nonhomologous end joining,nucleosome assembly,DNA replication-dependent nucleosome assembly,DNA replication-independent nucleosome assembly,DNA-templated transcription, initiation,telomere capping,telomere organization,CENP-A containing nucleosome assembly,cellular protein metabolic process,regulation of megakaryocyte differentiation,nega…
Nisin_5.6 / Control	P22570	P22570	0.745733	0.745733	0.00586867	0.00866968	10	P22570	FDXR	NADPH:adrenodoxin oxidoreductase, mitochondrial	ADRO_HUMAN	9	67.6826	1.67683	Nisin_5.6	Control	mitochondrion,mitochondrial inner membrane,mitochondrial matrix	ferredoxin-NADP+ reductase activity,NADPH-adrenodoxin reductase activity,oxidoreductase activity	generation of precursor metabolites and energy,steroid biosynthetic process,C21-steroid hormone biosynthetic process,ubiquinone biosynthetic process,cholesterol metabolic process,sterol metabolic process,oxidation-reduction process
Nisin_5.6 / Control	Q9NTI5	Q9NTI5	0.750201	0.750201	0.000961896	0.00284487	10	Q9NTI5	PDS5B	Sister chromatid cohesion protein PDS5 homolog B	PDS5B_HUMAN	11	68.2027	1.68203	Nisin_5.6	Control	chromosome, centromeric region,chromatin,nucleus,nucleoplasm,chromosome,cytosol	DNA binding,protein binding,ATP binding	DNA repair,sister chromatid cohesion,mitotic sister chromatid cohesion,cell proliferation,negative regulation of cell proliferation,regulation of cell proliferation,cell division
Nisin_5.6 / Control	Q70UQ0	Q70UQ0	0.750524	0.750524	0.0361221	0.027999	8	Q70UQ0	IKBIP	Inhibitor of nuclear factor kappa-B kinase-interacting protein	IKIP_HUMAN	2	68.2403	1.6824	Nisin_5.6	Control	endoplasmic reticulum,endoplasmic reticulum membrane,membrane,integral component of membrane	protein binding	response to X-ray
Nisin_5.6 / Control	P12235	P12235	0.756784	0.756784	0.00110601	0.00309213	10	P12235	SLC25A4	ADP/ATP translocase 1	ADT1_HUMAN	7	68.972	1.68972	Nisin_5.6	Control	mitochondrion,mitochondrial inner membrane,integral component of plasma membrane,integral component of mitochondrial membrane,myelin sheath,integral component of membrane	ATP:ADP antiporter activity,protein binding,adenine transmembrane transporter activity,transmembrane transporter activity	mitochondrial genome maintenance,generation of precursor metabolites and energy,apoptotic mitochondrial changes,adenine transport,ADP transport,ATP transport,viral process,regulation of mitochondrial membrane permeability,regulation of insulin secretion,transmembrane transport,negative regulation of necroptotic process,mitochondrial transport
Nisin_5.6 / Control	P56378	P56378	0.757339	0.757339	0.000136665	0.000900469	10	P56378	ATP5MJ	ATP synthase subunit ATP5MJ, mitochondrial	ATP68_HUMAN	3	69.037	1.69037	Nisin_5.6	Control	cellular_component,mitochondrial proton-transporting ATP synthase complex,integral component of membrane	molecular_function	biological_process
Nisin_5.6 / Control	Q9BVC6	Q9BVC6	0.758103	0.758103	0.000229581	0.00121783	10	Q9BVC6	TMEM109	Voltage-gated monoatomic cation channel TMEM109	TM109_HUMAN	4	69.1266	1.69127	Nisin_5.6	Control	nuclear outer membrane,integral component of membrane,sarcoplasmic reticulum membrane,extracellular exosome	molecular_function,voltage-gated ion channel activity	ion transmembrane transport,regulation of ion transmembrane transport,intrinsic apoptotic signaling pathway in response to DNA damage by p53 class mediator,negative regulation of cell death,cellular response to gamma radiation
Nisin_5.6 / Control	P39656	P39656	0.759391	0.759391	0.00222433	0.0047511	10	P39656	DDOST	Dolichyl-diphosphooligosaccharide--protein glycosyltransferase 48 kDa subunit	OST48_HUMAN	11	69.2776	1.69278	Nisin_5.6	Control	endoplasmic reticulum,endoplasmic reticulum membrane,plasma membrane,oligosaccharyltransferase complex,membrane,integral component of membrane,macromolecular complex,azurophil granule membrane,intracellular membrane-bounded organelle	protein binding,oligosaccharyl transferase activity,dolichyl-diphosphooligosaccharide-protein glycotransferase activity	protein glycosylation,protein N-linked glycosylation,protein N-linked glycosylation via asparagine,response to cytokine,T cell activation,neutrophil degranulation
Nisin_5.6 / Control	P42765	P42765	0.760101	0.760101	0.000191437	0.00109834	10	P42765	ACAA2	3-ketoacyl-CoA thiolase, mitochondrial	THIM_HUMAN	7	69.3609	1.69361	Nisin_5.6	Control	mitochondrion,mitochondrial inner membrane,mitochondrial matrix,extracellular exosome	RNA binding,acetyl-CoA C-acyltransferase activity,protein binding	fatty acid beta-oxidation,cholesterol biosynthetic process,cellular response to hypoxia,negative regulation of mitochondrial outer membrane permeabilization involved in apoptotic signaling pathway,negative regulation of mitochondrial membrane permeability involved in apoptotic process
Nisin_5.6 / Control	Q969V3	Q969V3	0.762327	0.762327	0.00246126	0.00504591	10	Q969V3	NCLN	BOS complex subunit NCLN	NCLN_HUMAN	9	69.6225	1.69622	Nisin_5.6	Control	endoplasmic reticulum membrane,membrane,integral component of membrane	protein binding	regulation of signal transduction,protein destabilization,regulation of protein complex assembly
Nisin_5.6 / Control	P16615	P16615	0.763699	0.763699	0.00127462	0.00335542	10	P16615	ATP2A2	Sarcoplasmic/endoplasmic reticulum calcium ATPase 2	AT2A2_HUMAN	37	69.7838	1.69784	Nisin_5.6	Control	nucleoplasm,endoplasmic reticulum,endoplasmic reticulum membrane,integral component of plasma membrane,vesicle membrane,membrane,sarcoplasmic reticulum,platelet dense tubular network membrane,extrinsic component of cytoplasmic side of plasma membrane,sarcoplasmic reticulum membrane,perinuclear region of cytoplasm,ribbon synapse	calcium-transporting ATPase activity,calcium ion binding,protein binding,ATP binding,enzyme binding,lutropin-choriogonadotropic hormone receptor binding,S100 protein binding,calcium-transporting ATPase activity involved in regulation of cardiac muscle cell membrane potential,hydrogen-exporting ATPase activity, phosphorylative mechanism	regulation of the force of heart contraction,ER-nucleus signaling pathway,organelle organization,cell adhesion,epidermis development,positive regulation of heart rate,regulation of cardiac muscle contraction by calcium ion signaling,transition between fast and slow fiber,cardiac muscle hypertrophy in response to stress,endoplasmic reticulum calcium ion homeostasis,positive regulation of endoplasm…
Nisin_5.6 / Control	O75947	O75947	0.764638	0.764638	2.90327e-05	0.000349493	10	O75947	ATP5PD	ATP synthase subunit d, mitochondrial	ATP5H_HUMAN	9	69.8944	1.69894	Nisin_5.6	Control	mitochondrial proton-transporting ATP synthase, stator stalk,nucleoplasm,mitochondrion,mitochondrial inner membrane,mitochondrial proton-transporting ATP synthase complex,myelin sheath,extracellular exosome	transmembrane transporter activity,ATPase activity,proton-transporting ATP synthase activity, rotational mechanism	ATP biosynthetic process,ATP synthesis coupled proton transport,cristae formation,mitochondrial ATP synthesis coupled proton transport,Requires Ontology
Nisin_5.6 / Control	P60059	P60059	0.765666	0.765666	0.0282314	0.0237913	10	P60059	SEC61G	Protein transport protein Sec61 subunit gamma	SC61G_HUMAN	2	70.0154	1.70015	Nisin_5.6	Control	endoplasmic reticulum membrane,cytosol,membrane,integral component of membrane	protein binding,protein transporter activity,P-P-bond-hydrolysis-driven protein transmembrane transporter activity	IRE1-mediated unfolded protein response,protein targeting to ER,protein transmembrane transport
Nisin_5.6 / Control	Q13724	Q13724	0.766702	0.766702	0.0321718	0.0259158	10	Q13724	MOGS	Mannosyl-oligosaccharide glucosidase	MOGS_HUMAN	8	70.1376	1.70138	Nisin_5.6	Control	endoplasmic reticulum,endoplasmic reticulum membrane,membrane,integral component of membrane,extracellular exosome	mannosyl-oligosaccharide glucosidase activity,glucosidase activity	protein folding,protein N-linked glycosylation,oligosaccharide metabolic process
Nisin_5.6 / Control	P03897	P03897	0.767136	0.767136	0.00900185	0.0113544	10	P03897	MT-ND3	NADH-ubiquinone oxidoreductase chain 3	NU3M_HUMAN	1	70.1888	1.70189	Nisin_5.6	Control	mitochondrial inner membrane,mitochondrial respiratory chain complex I,integral component of membrane,NADH dehydrogenase complex	protein binding,NADH dehydrogenase (ubiquinone) activity	mitochondrial electron transport, NADH to ubiquinone,response to oxidative stress,response to light intensity,mitochondrial respiratory chain complex I assembly,oxidation-reduction process,cellular response to glucocorticoid stimulus
Nisin_5.6 / Control	O75521	O75521	0.767964	0.767964	0.012094	0.01372	10	O75521	ECI2	Enoyl-CoA delta isomerase 2	ECI2_HUMAN	7	70.2865	1.70287	Nisin_5.6	Control	nucleoplasm,mitochondrion,peroxisome,peroxisomal matrix,membrane,intracellular membrane-bounded organelle	fatty-acyl-CoA binding,dodecenoyl-CoA delta-isomerase activity,receptor binding	fatty acid beta-oxidation using acyl-CoA oxidase
Nisin_5.6 / Control	Q9NX63	Q9NX63	0.772819	0.772819	0.00180066	0.00417008	10	Q9NX63	CHCHD3	MICOS complex subunit MIC19	MIC19_HUMAN	7	70.8605	1.7086	Nisin_5.6	Control	nucleus,cytoplasm,mitochondrion,mitochondrial inner membrane,MICOS complex,extracellular exosome	transcriptional repressor activity, RNA polymerase II transcription regulatory region sequence-specific binding,protein binding,phosphatase binding,protein complex scaffold	negative regulation of transcription from RNA polymerase II promoter,transcription, DNA-templated,inner mitochondrial membrane organization,mitochondrial fusion,cristae formation
Nisin_5.6 / Control	O43181	O43181	0.775462	0.775462	0.00154502	0.00377699	10	O43181	NDUFS4	NADH dehydrogenase [ubiquinone] iron-sulfur protein 4, mitochondrial	NDUS4_HUMAN	5	71.1739	1.71174	Nisin_5.6	Control	mitochondrion,mitochondrial inner membrane,mitochondrial respiratory chain complex I	NADH dehydrogenase (ubiquinone) activity	regulation of protein phosphorylation,mitochondrial electron transport, NADH to ubiquinone,brain development,cAMP-mediated signaling,mitochondrial respiratory chain complex I assembly,cellular respiration,positive regulation of fibroblast proliferation,response to cAMP,reactive oxygen species metabolic process
Nisin_5.6 / Control	Q6PI78	Q6PI78	0.776705	0.776705	0.00367895	0.00647408	10	Q6PI78	TMEM65	Transmembrane protein 65	TMM65_HUMAN	1	71.3214	1.71321	Nisin_5.6	Control	mitochondrial inner membrane,plasma membrane,intercalated disc,integral component of membrane		cardiac ventricle development,regulation of cardiac conduction
Nisin_5.6 / Control	Q9UHG3	Q9UHG3	0.780139	0.780139	0.00165092	0.00393946	10	Q9UHG3	PCYOX1	Prenylcysteine oxidase 1	PCYOX_HUMAN	9	71.7296	1.7173	Nisin_5.6	Control	lysosome,vacuolar membrane,plasma membrane,very-low-density lipoprotein particle,extracellular exosome	prenylcysteine oxidase activity,chloride-transporting ATPase activity	prenylated protein catabolic process,prenylcysteine catabolic process,prenylcysteine metabolic process,oxidation-reduction process,Requires Ontology,chloride transmembrane transport
Nisin_5.6 / Control	Q9Y5U9	Q9Y5U9	0.788144	0.788144	0.0176492	0.0175014	10	Q9Y5U9	IER3IP1	Immediate early response 3-interacting protein 1	IR3IP_HUMAN	2	72.6851	1.72685	Nisin_5.6	Control	endoplasmic reticulum,endoplasmic reticulum membrane,Golgi apparatus,membrane,ER to Golgi transport vesicle,integral component of Golgi membrane		ER to Golgi vesicle-mediated transport,regulation of fibroblast apoptotic process
Nisin_5.6 / Control	Q7KZ85	Q7KZ85	0.789248	0.789248	0.00910838	0.0114385	10	Q7KZ85	SUPT6H	Transcription elongation factor SPT6	SPT6H_HUMAN	13	72.8173	1.72817	Nisin_5.6	Control	nucleus,nucleoplasm,transcription elongation factor complex,transcriptionally active chromatin	transcription factor activity, core RNA polymerase II binding,DNA binding,transcription factor activity, sequence-specific DNA binding,RNA binding,protein binding,nucleosome binding,histone binding	chromatin remodeling,chromatin silencing,regulation of transcription, DNA-templated,transcription from RNA polymerase II promoter,transcription elongation from RNA polymerase II promoter,mRNA processing,RNA splicing,regulation of mRNA export from nucleus,viral process,positive regulation of transcription elongation from RNA polymerase II promoter,nucleosome organization,mRNA transcription from RN…
Nisin_5.6 / Control	P56385	P56385	0.792235	0.792235	0.0140582	0.0151245	10	P56385	ATP5ME	ATP synthase subunit e, mitochondrial	ATP5I_HUMAN	4	73.1756	1.73176	Nisin_5.6	Control	mitochondrial proton-transporting ATP synthase complex, coupling factor F(o),mitochondrion,mitochondrial inner membrane,mitochondrial proton-transporting ATP synthase complex	hydrogen ion transmembrane transporter activity,transmembrane transporter activity,ATPase activity	ATP biosynthetic process,cristae formation,mitochondrial ATP synthesis coupled proton transport
Nisin_5.6 / Control	O75746	O75746	0.7949	0.7949	0.00429047	0.00712056	10	O75746	SLC25A12	Electrogenic aspartate/glutamate antiporter SLC25A12, mitochondrial	S2512_HUMAN	11	73.4957	1.73496	Nisin_5.6	Control	mitochondrion,mitochondrial inner membrane,integral component of membrane,myelin sheath	L-glutamate transmembrane transporter activity,calcium ion binding,acidic amino acid transmembrane transporter activity,L-aspartate transmembrane transporter activity,transmembrane transporter activity	gluconeogenesis,aspartate transport,L-glutamate transport,malate-aspartate shuttle,response to calcium ion,L-aspartate transport,mitochondrial transport,L-glutamate transmembrane transport
Nisin_5.6 / Control	P42126	P42126	0.800727	0.800727	0.000818844	0.00259369	10	P42126	ECI1	Enoyl-CoA delta isomerase 1, mitochondrial	ECI1_HUMAN	6	74.1978	1.74198	Nisin_5.6	Control	mitochondrion,mitochondrial inner membrane,mitochondrial matrix,extracellular exosome	dodecenoyl-CoA delta-isomerase activity,enoyl-CoA hydratase activity,intramolecular oxidoreductase activity	fatty acid beta-oxidation
Nisin_5.6 / Control	P00387	P00387	0.805375	0.805375	1.22036e-05	0.00020169	10	P00387	CYB5R3	NADH-cytochrome b5 reductase 3	NB5R3_HUMAN	12	74.76	1.7476	Nisin_5.6	Control	extracellular region,cytoplasm,mitochondrion,mitochondrial outer membrane,mitochondrial inner membrane,endoplasmic reticulum,endoplasmic reticulum membrane,lipid particle,hemoglobin complex,membrane,azurophil granule lumen,extracellular exosome	cytochrome-b5 reductase activity, acting on NAD(P)H,protein binding,AMP binding,oxidoreductase activity,ADP binding,flavin adenine dinucleotide binding,NAD binding,FAD binding	cholesterol biosynthetic process,xenobiotic metabolic process,blood circulation,L-ascorbic acid metabolic process,neutrophil degranulation,oxidation-reduction process
Nisin_5.6 / Control	Q9UNL2	Q9UNL2	0.805856	0.805856	0.000366376	0.00160357	10	Q9UNL2	SSR3	Translocon-associated protein subunit gamma	SSRG_HUMAN	1	74.8183	1.74818	Nisin_5.6	Control	intracellular,endoplasmic reticulum membrane,integral component of membrane		SRP-dependent cotranslational protein targeting to membrane
Nisin_5.6 / Control	P05114	P05114	0.806047	0.806047	0.0045143	0.00734302	10	P05114	HMGN1	Non-histone chromosomal protein HMG-14	HMGN1_HUMAN	3	74.8414	1.74841	Nisin_5.6	Control	chromatin,nucleus,nucleoplasm,cytoplasm	DNA binding,nucleosomal DNA binding	pyrimidine dimer repair by nucleotide-excision repair,transcription-coupled nucleotide-excision repair,chromatin organization,regulation of transcription from RNA polymerase II promoter,response to UV-B,response to UV-C,positive regulation of DNA-templated transcription, elongation,regulation of development, heterochronic,post-embryonic camera-type eye morphogenesis,regulation of epithelial cell …
Nisin_5.6 / Control	O00264	O00264	0.811786	0.811786	0.000108513	0.000777274	10	O00264	PGRMC1	Membrane-associated progesterone receptor component 1	PGRC1_HUMAN	7	75.5384	1.75538	Nisin_5.6	Control	endoplasmic reticulum,plasma membrane,integral component of plasma membrane,membrane,smooth endoplasmic reticulum membrane,specific granule membrane,neuron projection,neuronal cell body,cell body,synapse,extracellular exosome,Requires Ontology,endomembrane system	steroid binding,protein binding,heme binding	neutrophil degranulation
Nisin_5.6 / Control	P57088	P57088	0.817104	0.817104	0.00969664	0.0119003	10	P57088	TMEM33	Transmembrane protein 33	TMM33_HUMAN	5	76.1866	1.76187	Nisin_5.6	Control	nuclear envelope,nuclear pore,endoplasmic reticulum,endoplasmic reticulum membrane,integral component of endoplasmic reticulum membrane,melanosome,extracellular exosome	protein binding,structural constituent of nuclear pore	nucleocytoplasmic transport,cellular protein localization,response to endoplasmic reticulum stress,nuclear pore complex assembly,regulation of endoplasmic reticulum tubular network organization,positive regulation of IRE1-mediated unfolded protein response,positive regulation of PERK-mediated unfolded protein response,endoplasmic reticulum tubular network organization
Nisin_5.6 / Control	Q15006	Q15006	0.820028	0.820028	0.0135337	0.0147553	10	Q15006	EMC2	ER membrane protein complex subunit 2	EMC2_HUMAN	3	76.544	1.76544	Nisin_5.6	Control	nucleus,cytoplasm,mitochondrion,endoplasmic reticulum,ER membrane protein complex	protein binding	protein folding in endoplasmic reticulum
Nisin_5.6 / Control	Q9P003	Q9P003	0.842031	0.842031	0.00403019	0.00684982	10	Q9P003	CNIH4	Protein cornichon homolog 4	CNIH4_HUMAN	1	79.2572	1.79257	Nisin_5.6	Control	endoplasmic reticulum,endoplasmic reticulum-Golgi intermediate compartment,integral component of membrane	protein binding,CCR5 chemokine receptor binding	ER to Golgi vesicle-mediated transport,protein transport
Nisin_5.6 / Control	Q5TEC6	Q5TEC6	0.85257	0.85257	0.000422696	0.00174368	10	Q5TEC6	H3-7	Histone H3-7	H37_HUMAN	2	80.5715	1.80572	Nisin_5.6	Control	nucleosome,nucleus	nucleosomal DNA binding,protein heterodimerization activity	nucleosome assembly
Nisin_5.6 / Control	P08758	P08758	0.857407	0.857407	0.000205016	0.00114045	10	P08758	ANXA5	Annexin A5	ANXA5_HUMAN	16	81.1779	1.81178	Nisin_5.6	Control	extracellular region,intracellular,cytoplasm,cytosol,focal adhesion,external side of plasma membrane,membrane,extracellular exosome,endothelial microparticle	phospholipase inhibitor activity,calcium ion binding,protein binding,phospholipid binding,calcium-dependent phospholipid binding	platelet degranulation,signal transduction,blood coagulation,response to organic substance,negative regulation of apoptotic process,negative regulation of catalytic activity,negative regulation of coagulation
Nisin_5.6 / Control	P17096	P17096	0.858466	0.858466	0.00350912	0.0062811	10	P17096	HMGA1	High mobility group protein HMG-I/HMG-Y	HMGA1_HUMAN	3	81.311	1.81311	Nisin_5.6	Control	nucleus,nucleoplasm,transcription factor complex,cytosol,focal adhesion,senescence-associated heterochromatin focus,RNA polymerase II transcription factor complex	RNA polymerase II transcription factor activity, sequence-specific DNA binding,enhancer sequence-specific DNA binding,transcriptional activator activity, RNA polymerase II distal enhancer sequence-specific binding,DNA binding,AT DNA binding,chromatin binding,transcription factor activity, sequence-specific DNA binding,DNA-(apurinic or apyrimidinic site) lyase activity,protein binding,transcriptio…	DNA unwinding involved in DNA replication,base-excision repair,nucleosome disassembly,regulation of transcription, DNA-templated,transcription from RNA polymerase II promoter,negative regulation of cell proliferation,response to virus,negative regulation of chromatin silencing,senescence-associated heterochromatin focus assembly,negative regulation of transcription, DNA-templated,positive regulat…
Nisin_5.6 / Control	O00178	O00178	0.864524	0.864524	0.0459688	0.032917	10	O00178	GTPBP1	GTP-binding protein 1	GTPB1_HUMAN	7	82.0739	1.82074	Nisin_5.6	Control	cytoplasmic exosome (RNase complex),cytosol,membrane	RNA binding,GTPase activity,GTP binding,translation elongation factor activity	immune response,signal transduction,GTP metabolic process,positive regulation of mRNA catabolic process,translational elongation
Nisin_5.6 / Control	Q9H9B4	Q9H9B4	0.866966	0.866966	3.08408e-05	0.000362327	10	Q9H9B4	SFXN1	Sideroflexin-1	SFXN1_HUMAN	11	82.3823	1.82382	Nisin_5.6	Control	mitochondrion,mitochondrial inner membrane,integral component of membrane	ion transmembrane transporter activity	iron ion transport,erythrocyte differentiation,ion transmembrane transport,iron ion homeostasis
Nisin_5.6 / Control	Q96G46	Q96G46	0.877023	0.877023	0.00131412	0.00341745	10	Q96G46	DUS3L	tRNA-dihydrouridine(47) synthase [NAD(P)(+)]-like	DUS3L_HUMAN	3	83.6582	1.83658	Nisin_5.6	Control	cytosol	RNA binding,tRNA dihydrouridine synthase activity,metal ion binding,flavin adenine dinucleotide binding	tRNA dihydrouridine synthesis,oxidation-reduction process
Nisin_5.6 / Control	Q9H0U3	Q9H0U3	0.878288	0.878288	0.015669	0.0162021	10	Q9H0U3	MAGT1	Dolichyl-diphosphooligosaccharide--protein glycosyltransferase subunit MAGT1	MAGT1_HUMAN	5	83.8193	1.83819	Nisin_5.6	Control	endoplasmic reticulum,plasma membrane,integral component of plasma membrane,oligosaccharyltransferase complex,membrane,azurophil granule membrane	protein binding,magnesium ion transmembrane transporter activity,dolichyl-diphosphooligosaccharide-protein glycotransferase activity	protein N-linked glycosylation,magnesium ion transport,protein N-linked glycosylation via asparagine,neutrophil degranulation,cognition,transmembrane transport,magnesium ion transmembrane transport
Nisin_5.6 / Control	O95865	O95865	0.87891	0.87891	0.0138552	0.0149807	10	O95865	DDAH2	Putative hydrolase DDAH2	DDAH2_HUMAN	5	83.8986	1.83899	Nisin_5.6	Control	mitochondrion,microtubule organizing center,cytosol,extracellular exosome	catalytic activity,protein binding,dimethylargininase activity,amino acid binding,hydrolase activity, acting on carbon-nitrogen (but not peptide) bonds, in linear amidines	citrulline metabolic process,arginine catabolic process,nitric oxide biosynthetic process,nitric oxide mediated signal transduction,negative regulation of apoptotic process,positive regulation of nitric oxide biosynthetic process,regulation of nitric-oxide synthase activity,arginine metabolic process
Nisin_5.6 / Control	Q5TGZ0	Q5TGZ0	0.880174	0.880174	0.00203034	0.00449718	10	Q5TGZ0	MICOS10	MICOS complex subunit MIC10	MIC10_HUMAN	2	84.0598	1.8406	Nisin_5.6	Control	mitochondrion,MICOS complex	molecular_function,protein binding	biological_process
Nisin_5.6 / Control	P21399	P21399	0.891723	0.891723	0.00201731	0.00448524	10	P21399	ACO1	Cytoplasmic aconitate hydratase	ACOHC_HUMAN	12	85.5391	1.85539	Nisin_5.6	Control	cytoplasm,mitochondrion,endoplasmic reticulum,Golgi apparatus,cytosol,extracellular exosome	RNA binding,aconitate hydratase activity,protein binding,iron-responsive element binding,metal ion binding,3 iron, 4 sulfur cluster binding,4 iron, 4 sulfur cluster binding	tricarboxylic acid cycle,citrate metabolic process,regulation of translation,cellular iron ion homeostasis,post-embryonic development,response to iron(II) ion,intestinal absorption
Nisin_5.6 / Control	P50995	P50995	0.898134	0.898134	0.000170892	0.00102938	10	P50995	ANXA11	Annexin A11	ANX11_HUMAN	14	86.3654	1.86365	Nisin_5.6	Control	nuclear envelope,nucleoplasm,cytoplasm,spindle,cytosol,membrane,midbody,melanosome,specific granule,azurophil granule,phagocytic vesicle,extracellular exosome	RNA binding,calcium ion binding,protein binding,calcium-dependent phospholipid binding,phosphatidylethanolamine binding,MHC class II protein complex binding,S100 protein binding,calcium-dependent protein binding	phagocytosis,cytokinetic process,response to calcium ion
Nisin_5.6 / Control	Q8N4H5	Q8N4H5	0.899856	0.899856	0.00503474	0.00785476	10	Q8N4H5	TOMM5	Mitochondrial import receptor subunit TOM5 homolog	TOM5_HUMAN	2	86.588	1.86588	Nisin_5.6	Control	mitochondrion,mitochondrial outer membrane,mitochondrial outer membrane translocase complex,integral component of membrane	protein transporter activity	protein targeting to mitochondrion,macroautophagy
Nisin_5.6 / Control	Q9NUJ1	Q9NUJ1	0.901913	0.901913	3.71825e-05	0.000408827	10	Q9NUJ1	ABHD10	Palmitoyl-protein thioesterase ABHD10, mitochondrial	ABHDA_HUMAN	9	86.8542	1.86854	Nisin_5.6	Control	mitochondrion,mitochondrial matrix,cytosol	hydrolase activity, hydrolyzing O-glycosyl compounds,mycophenolic acid acyl-glucuronide esterase activity	glucuronoside catabolic process,cellular glucuronidation
Nisin_5.6 / Control	Q8NEV4	Q8NEV4	0.902506	0.902506	0.0158608	0.0163323	10	Q8NEV4	MYO3A	Myosin-IIIa	MYO3A_HUMAN	1	86.9311	1.86931	Nisin_5.6	Control	cytoplasm,myosin complex,filopodium,filamentous actin,stereocilium tip,filopodium tip	microfilament motor activity,actin binding,protein kinase activity,protein serine/threonine kinase activity,protein binding,calmodulin binding,ATP binding,actin-dependent ATPase activity,ADP binding,plus-end directed microfilament motor activity	visual perception,sensory perception of sound,protein autophosphorylation,response to stimulus,cochlea morphogenesis
Nisin_5.6 / Control	Q9P0I2	Q9P0I2	0.90471	0.90471	0.000221407	0.00119101	10	Q9P0I2	EMC3	ER membrane protein complex subunit 3	EMC3_HUMAN	5	87.2168	1.87217	Nisin_5.6	Control	integral component of membrane,ER membrane protein complex	molecular_function	biological_process,protein folding in endoplasmic reticulum
Nisin_5.6 / Control	Q16134	Q16134	0.927524	0.927524	0.00425293	0.00708495	10	Q16134	ETFDH	Electron transfer flavoprotein-ubiquinone oxidoreductase, mitochondrial	ETFD_HUMAN	7	90.2008	1.90201	Nisin_5.6	Control	mitochondrial matrix,mitochondrial electron transfer flavoprotein complex,integral component of mitochondrial inner membrane,mitochondrial membrane	electron-transferring-flavoprotein dehydrogenase activity,electron carrier activity,oxidoreductase activity,oxidoreductase activity, oxidizing metal ions with flavin as acceptor,metal ion binding,quinone binding,ubiquinone binding,flavin adenine dinucleotide binding,4 iron, 4 sulfur cluster binding	response to oxidative stress,electron transport chain,respiratory electron transport chain,fatty acid beta-oxidation using acyl-CoA dehydrogenase
Nisin_5.6 / Control	Q9Y490	Q9Y490	0.93427	0.93427	0.000397671	0.00168297	10	Q9Y490	TLN1	Talin-1	TLN1_HUMAN	79	91.0924	1.91092	Nisin_5.6	Control	ruffle,extracellular region,cytosol,cytoskeleton,focal adhesion,cell surface,ruffle membrane,extracellular exosome	phosphatidylserine binding,integrin binding,structural constituent of cytoskeleton,protein binding,vinculin binding,LIM domain binding,phosphatidylinositol binding,cadherin binding,actin filament binding	platelet degranulation,muscle contraction,cytoskeletal anchoring at plasma membrane,cell-cell junction assembly,cell-substrate junction assembly,integrin-mediated signaling pathway,viral process,cortical actin cytoskeleton organization,integrin activation,IRE1-mediated unfolded protein response,platelet aggregation
Nisin_5.6 / Control	Q53H12	Q53H12	0.935189	0.935189	0.00942622	0.0116759	10	Q53H12	AGK	Acylglycerol kinase, mitochondrial	AGK_HUMAN	8	91.2142	1.91214	Nisin_5.6	Control	mitochondrion,mitochondrial outer membrane,mitochondrial inner membrane,mitochondrial intermembrane space,cytosol,integral component of mitochondrial inner membrane,mitochondrial inner membrane protein insertion complex,intracellular membrane-bounded organelle	ceramide kinase activity,NAD+ kinase activity,diacylglycerol kinase activity,ATP binding,acylglycerol kinase activity	protein import into mitochondrial inner membrane,glycerophospholipid biosynthetic process,ceramide biosynthetic process,lipid phosphorylation
Nisin_5.6 / Control	Q96G23	Q96G23	0.93539	0.93539	1.45908e-05	0.000223454	10	Q96G23	CERS2	Ceramide synthase 2	CERS2_HUMAN	3	91.2407	1.91241	Nisin_5.6	Control	endoplasmic reticulum,endoplasmic reticulum membrane,membrane,integral component of membrane,nuclear membrane	DNA binding,protein binding,sphingosine N-acyltransferase activity,N-acyltransferase activity	sphingolipid biosynthetic process,ceramide biosynthetic process,negative regulation of axon regeneration,negative regulation of Schwann cell migration,negative regulation of Schwann cell proliferation involved in axon regeneration,lipid metabolic process
Nisin_5.6 / Control	Q9C0E8	Q9C0E8	0.938128	0.938128	0.00515452	0.00798216	10	Q9C0E8	LNPK	Endoplasmic reticulum junction formation protein lunapark	LNP_HUMAN	7	91.6041	1.91604	Nisin_5.6	Control	nucleoplasm,endoplasmic reticulum,endoplasmic reticulum membrane,integral component of membrane,integral component of endoplasmic reticulum membrane,endoplasmic reticulum tubular network membrane,endoplasmic reticulum tubular network	identical protein binding,metal ion binding	blood coagulation,regulation of chondrocyte differentiation,embryonic forelimb morphogenesis,embryonic digit morphogenesis,limb development,endoplasmic reticulum tubular network maintenance,positive regulation of endoplasmic reticulum tubular network organization,endoplasmic reticulum tubular network organization
Nisin_5.6 / Control	P48059	P48059	0.939345	0.939345	8.75977e-05	0.00068229	10	P48059	LIMS1	LIM and senescent cell antigen-like-containing domain protein 1	LIMS1_HUMAN	3	91.7658	1.91766	Nisin_5.6	Control	cytosol,plasma membrane,cell-cell junction,focal adhesion,perinuclear region of cytoplasm	protein binding,zinc ion binding,protein kinase binding	cell aging,positive regulation of gene expression,positive regulation of cell-substrate adhesion,tumor necrosis factor-mediated signaling pathway,cell junction assembly,positive regulation of GTPase activity,establishment of protein localization,negative regulation of transcription, DNA-templated,protein heterooligomerization,positive regulation of focal adhesion assembly,cellular response to tra…
Nisin_5.6 / Control	Q6UW68	Q6UW68	0.940139	0.940139	0.0178126	0.0176029	10	Q6UW68	TMEM205	Transmembrane protein 205	TM205_HUMAN	2	91.8713	1.91871	Nisin_5.6	Control	integral component of membrane,extracellular exosome
Nisin_5.6 / Control	P68431	P68431	0.949378	0.949378	0.000975732	0.00286579	10	P68431	H3C1	Histone H3.1	H31_HUMAN	7	93.1039	1.93104	Nisin_5.6	Control	nuclear chromosome,nucleosome,nuclear nucleosome,extracellular region,nucleus,nucleoplasm,membrane,macromolecular complex,extracellular exosome	protein binding,nucleosomal DNA binding,cadherin binding,protein heterodimerization activity	chromatin silencing at rDNA,chromatin organization,nucleosome assembly,DNA replication-dependent nucleosome assembly,blood coagulation,telomere organization,interleukin-7-mediated signaling pathway,cellular protein metabolic process,regulation of megakaryocyte differentiation,negative regulation of gene expression, epigenetic,positive regulation of gene expression, epigenetic,protein heterotetram…
Nisin_5.6 / Control	P46977	P46977	0.956006	0.956006	0.0102057	0.0122995	10	P46977	STT3A	Dolichyl-diphosphooligosaccharide--protein glycosyltransferase subunit STT3A	STT3A_HUMAN	11	93.9932	1.93993	Nisin_5.6	Control	endoplasmic reticulum membrane,oligosaccharyltransferase complex,membrane,integral component of membrane	dolichyl-diphosphooligosaccharide-protein glycotransferase activity,protein binding,metal ion binding	protein N-linked glycosylation via asparagine,co-translational protein modification,post-translational protein modification
Nisin_5.6 / Control	O95139	O95139	0.961523	0.961523	0.00174774	0.00409212	10	O95139	NDUFB6	NADH dehydrogenase [ubiquinone] 1 beta subcomplex subunit 6	NDUB6_HUMAN	2	94.7365	1.94736	Nisin_5.6	Control	nucleoplasm,mitochondrion,mitochondrial inner membrane,mitochondrial respiratory chain complex I,integral component of membrane,mitochondrial membrane	NADH dehydrogenase (ubiquinone) activity	mitochondrial electron transport, NADH to ubiquinone,mitochondrial respiratory chain complex I assembly,mitochondrial ATP synthesis coupled electron transport
Nisin_5.6 / Control	Q9BVK6	Q9BVK6	0.966117	0.966117	0.000342988	0.00153647	10	Q9BVK6	TMED9	Transmembrane emp24 domain-containing protein 9	TMED9_HUMAN	4	95.3575	1.95358	Nisin_5.6	Control	Golgi membrane,endoplasmic reticulum,endoplasmic reticulum membrane,endoplasmic reticulum-Golgi intermediate compartment,Golgi apparatus,integral component of membrane,transport vesicle,trans-Golgi network transport vesicle,endoplasmic reticulum-Golgi intermediate compartment membrane,extracellular exosome,ER to Golgi transport vesicle	protein binding,syntaxin binding,signal transducer activity	ER to Golgi vesicle-mediated transport,retrograde vesicle-mediated transport, Golgi to ER,Golgi organization,positive regulation of organelle organization,COPI coating of Golgi vesicle,protein exit from endoplasmic reticulum,early endosome to Golgi transport,intracellular protein transport
Nisin_5.6 / Control	Q15363	Q15363	0.973443	0.973443	0.00198945	0.00444009	10	Q15363	TMED2	Transmembrane emp24 domain-containing protein 2	TMED2_HUMAN	6	96.3521	1.96352	Nisin_5.6	Control	Golgi membrane,endoplasmic reticulum,endoplasmic reticulum membrane,endoplasmic reticulum-Golgi intermediate compartment,Golgi apparatus,ER to Golgi transport vesicle membrane,integral component of membrane,transport vesicle,COPI-coated vesicle,COPI-coated vesicle membrane,Golgi cisterna membrane,endoplasmic reticulum-Golgi intermediate compartment membrane,zymogen granule membrane,intracellular …	protein binding,signal transducer activity	neural tube closure,maternal placenta development,heart looping,intracellular protein transport,ER to Golgi vesicle-mediated transport,retrograde vesicle-mediated transport, Golgi to ER,Golgi organization,positive regulation of gene expression,somite rostral/caudal axis specification,negative regulation of GTPase activity,multicellular organism growth,cargo loading into vesicle,post-anal tail mor…
Nisin_5.6 / Control	P20339	P20339	0.9819	0.9819	0.0358964	0.0278895	10	P20339	RAB5A	Ras-related protein Rab-5A	RAB5A_HUMAN	3	97.5065	1.97506	Nisin_5.6	Control	ruffle,cytoplasm,endosome,early endosome,cytosol,plasma membrane,synaptic vesicle,endosome membrane,actin cytoskeleton,endocytic vesicle,axon,dendrite,clathrin-coated vesicle membrane,phagocytic vesicle membrane,early endosome membrane,somatodendritic compartment,melanosome,neuronal cell body,terminal bouton,axon terminus,membrane raft,extracellular exosome,cytoplasmic side of early endosome memb…	GTPase activity,protein binding,GTP binding,GDP binding	phosphatidylinositol biosynthetic process,endocytosis,phagocytosis,blood coagulation,protein transport,regulation of endocytosis,synaptic vesicle recycling,viral RNA genome replication,post-translational protein modification,early endosome to late endosome transport,transcytosis,positive regulation of exocytosis,regulation of endosome size,regulation of filopodium assembly,membrane organization,r…
Nisin_5.6 / Control	P00846	P00846	0.986334	0.986334	0.000227806	0.00121112	10	P00846	MT-ATP6	ATP synthase subunit a	ATP6_HUMAN	1	98.1144	1.98114	Nisin_5.6	Control	mitochondrial inner membrane,mitochondrial proton-transporting ATP synthase complex,integral component of membrane,proton-transporting ATP synthase complex, coupling factor F(o),extracellular exosome	hydrogen ion transmembrane transporter activity,transmembrane transporter activity,ATPase activity	ATP biosynthetic process,aging,cristae formation,mitochondrial ATP synthesis coupled proton transport,response to hyperoxia
Nisin_5.6 / Control	Q01650	Q01650	0.98927	0.98927	0.000550877	0.00204211	10	Q01650	SLC7A5	Large neutral amino acids transporter small subunit 1	LAT1_HUMAN	2	98.518	1.98518	Nisin_5.6	Control	cytosol,plasma membrane,integral component of plasma membrane,membrane,apical plasma membrane,intracellular membrane-bounded organelle,extracellular exosome	protein binding,amino acid transmembrane transporter activity,neutral amino acid transmembrane transporter activity,L-amino acid transmembrane transporter activity,antiporter activity,peptide antigen binding	cellular amino acid metabolic process,nervous system development,neutral amino acid transport,cell differentiation,leukocyte migration,L-alpha-amino acid transmembrane transport,amino acid transmembrane transport
Nisin_5.6 / Control	Q9UHQ9	Q9UHQ9	0.99071	0.99071	0.0155088	0.01609	10	Q9UHQ9	CYB5R1	NADH-cytochrome b5 reductase 1	NB5R1_HUMAN	3	98.7162	1.98716	Nisin_5.6	Control	mitochondrion,endoplasmic reticulum membrane,plasma membrane,membrane,integral component of membrane,platelet alpha granule membrane,extracellular exosome	cytochrome-b5 reductase activity, acting on NAD(P)H,protein binding,oxidoreductase activity,FAD binding	platelet degranulation,bicarbonate transport,sterol biosynthetic process,oxidation-reduction process,positive regulation of protein targeting to mitochondrion
Nisin_5.6 / Control	Q9ULW0	Q9ULW0	0.994688	0.994688	0.0724718	0.0447826	10	Q9ULW0	TPX2	Targeting protein for Xklp2	TPX2_HUMAN	16	99.2649	1.99265	Nisin_5.6	Control	nucleus,nucleoplasm,microtubule organizing center,spindle,cytosol,microtubule,microtubule cytoskeleton,axon hillock,intercellular bridge,mitotic spindle,spindle pole	protein binding,ATP binding,GTP binding,protein kinase binding,importin-alpha family protein binding	mitotic cell cycle,apoptotic process,cell proliferation,regulation of G2/M transition of mitotic cell cycle,activation of protein kinase activity,cell division,regulation of mitotic spindle organization,mitotic spindle assembly,regulation of signal transduction by p53 class mediator
Nisin_5.6 / Control	P11233	P11233	0.998156	0.998156	0.0214569	0.0198887	10	P11233	RALA	Ras-related protein Ral-A	RALA_HUMAN	3	99.7446	1.99745	Nisin_5.6	Control	plasma membrane,focal adhesion,cell surface,cytoplasmic vesicle membrane,cleavage furrow,myelin sheath,extracellular exosome,Flemming body,endocytic vesicle	GTPase activity,protein binding,GTP binding,myosin binding,GDP binding,ubiquitin protein ligase binding,Edg-2 lysophosphatidic acid receptor binding,ATPase binding	neural tube closure,exocytosis,chemotaxis,cell cycle,signal transduction,Ras protein signal transduction,viral process,regulation of exocytosis,actin cytoskeleton reorganization,interleukin-12-mediated signaling pathway,cell division,positive regulation of filopodium assembly,membrane raft localization,membrane organization
Nisin_5.6 / Control	Q9HDC9	Q9HDC9	0.998419	0.998419	0.000251563	0.00128586	10	Q9HDC9	APMAP	Adipocyte plasma membrane-associated protein	APMAP_HUMAN	9	99.781	1.99781	Nisin_5.6	Control	endoplasmic reticulum,cell surface,membrane,integral component of membrane,extracellular exosome	arylesterase activity,strictosidine synthase activity,hydrolase activity, acting on ester bonds	biological_process,biosynthetic process
Nisin_5.6 / Control	Q8NBM8	Q8NBM8	1.00249	1.00249	0.0203072	0.0192007	10	Q8NBM8	PCYOX1L	Prenylcysteine oxidase-like	PCYXL_HUMAN	3	100.346	2.00346	Nisin_5.6	Control	extracellular region,vacuolar membrane,membrane,platelet alpha granule lumen	prenylcysteine oxidase activity	platelet degranulation,prenylated protein catabolic process,prenylcysteine catabolic process,oxidation-reduction process
Nisin_5.6 / Control	Q9UDW1	Q9UDW1	1.0065	1.0065	0.00248032	0.00506602	10	Q9UDW1	UQCR10	Cytochrome b-c1 complex subunit 9	QCR9_HUMAN	2	100.903	2.00903	Nisin_5.6	Control	mitochondrial inner membrane,mitochondrial respiratory chain complex III,extracellular exosome	ubiquinol-cytochrome-c reductase activity	mitochondrial electron transport, ubiquinol to cytochrome c,aerobic respiration,mitochondrial respiratory chain complex III assembly
Nisin_5.6 / Control	Q9Y3B3	Q9Y3B3	1.01327	1.01327	0.000250818	0.0012843	10	Q9Y3B3	TMED7	Transmembrane emp24 domain-containing protein 7	TMED7_HUMAN	3	101.848	2.01848	Nisin_5.6	Control	Golgi membrane,endoplasmic reticulum,endoplasmic reticulum membrane,endoplasmic reticulum-Golgi intermediate compartment,Golgi apparatus,integral component of membrane,COPI vesicle coat,COPII vesicle coat,transport vesicle,endoplasmic reticulum-Golgi intermediate compartment membrane,extracellular exosome,ER to Golgi transport vesicle	signal transducer activity	ER to Golgi vesicle-mediated transport,retrograde vesicle-mediated transport, Golgi to ER,protein transport,intracellular protein transport,Golgi organization
Nisin_5.6 / Control	O14656	O14656	1.01729	1.01729	0.0277836	0.0235527	10	O14656	TOR1A	Torsin-1A	TOR1A_HUMAN	6	102.411	2.02411	Nisin_5.6	Control	nuclear envelope,endoplasmic reticulum,endoplasmic reticulum lumen,cytosol,cytoskeleton,synaptic vesicle,membrane,cell junction,secretory granule,growth cone,cytoplasmic vesicle membrane,nuclear membrane,extrinsic component of endoplasmic reticulum membrane,intracellular membrane-bounded organelle,extracellular exosome	protein binding,ATP binding,cytoskeletal protein binding,ATPase activity,kinesin binding,unfolded protein binding,misfolded protein binding	protein deneddylation,response to oxidative stress,organelle organization,nuclear envelope organization,cell adhesion,neuron projection development,protein localization to nucleus,wound healing, spreading of cells,intermediate filament cytoskeleton organization,synaptic vesicle transport,chaperone mediated protein folding requiring cofactor,protein homooligomerization,regulation of dopamine uptak…
Nisin_5.6 / Control	Q15125	Q15125	1.03263	1.03263	9.36713e-05	0.000710233	10	Q15125	EBP	3-beta-hydroxysteroid-Delta(8),Delta(7)-isomerase	EBP_HUMAN	3	104.575	2.04575	Nisin_5.6	Control	nuclear envelope,endoplasmic reticulum,endoplasmic reticulum membrane,integral component of plasma membrane,cytoplasmic vesicle	C-8 sterol isomerase activity,steroid delta-isomerase activity,transmembrane signaling receptor activity,protein binding,drug transmembrane transporter activity,cholestenol delta-isomerase activity	skeletal system development,cholesterol biosynthetic process,drug transmembrane transport,signal transduction,cholesterol metabolic process,hemopoiesis,cholesterol biosynthetic process via desmosterol,cholesterol biosynthetic process via lathosterol
Nisin_5.6 / Control	Q86X76	Q86X76	1.03942	1.03942	0.0795823	0.0477536	8	Q86X76	NIT1	Deaminated glutathione amidase	NIT1_HUMAN	2	105.539	2.05539	Nisin_5.6	Control	nucleus,mitochondrion,extracellular exosome	nitrilase activity	nitrogen compound metabolic process,biological_process
Nisin_5.6 / Control	Q8WUY1	Q8WUY1	1.05267	1.05267	0.0741557	0.0455037	8	Q8WUY1	THEM6	Protein THEM6	THEM6_HUMAN	1	107.437	2.07437	Nisin_5.6	Control	extracellular region
Nisin_5.6 / Control	P12236	P12236	1.05352	1.05352	0.00127262	0.00335406	10	P12236	SLC25A6	ADP/ATP translocase 3	ADT3_HUMAN	3	107.559	2.07559	Nisin_5.6	Control	nucleus,mitochondrion,mitochondrial inner membrane,mitochondrial inner membrane presequence translocase complex,integral component of membrane	ATP:ADP antiporter activity,protein binding,adenine transmembrane transporter activity,transmembrane transporter activity	protein targeting to mitochondrion,apoptotic process,adenine transport,ADP transport,ATP transport,active induction of host immune response by virus,regulation of mitochondrial membrane permeability,regulation of insulin secretion,transmembrane transport,mitochondrial transport
Nisin_5.6 / Control	P27449	P27449	1.05895	1.05895	0.000593626	0.00213619	10	P27449	ATP6V0C	V-type proton ATPase 16 kDa proteolipid subunit c	VATL_HUMAN	1	108.341	2.08341	Nisin_5.6	Control	vacuolar proton-transporting V-type ATPase, V0 domain,lysosomal membrane,plasma membrane,focal adhesion,endosome membrane,integral component of membrane,phagocytic vesicle membrane,azurophil granule membrane,extracellular exosome,tertiary granule membrane,ficolin-1-rich granule membrane	protein binding,ubiquitin protein ligase binding,proton-transporting ATP synthase activity, rotational mechanism,proton-transporting ATPase activity, rotational mechanism	lysosomal lumen acidification,insulin receptor signaling pathway,ATP hydrolysis coupled proton transport,viral process,regulation of macroautophagy,positive regulation of Wnt signaling pathway,transferrin transport,ion transmembrane transport,neutrophil degranulation,phagosome acidification,hydrogen ion transmembrane transport
Nisin_5.6 / Control	O95168	O95168	1.06822	1.06822	0.000253792	0.00129267	10	O95168	NDUFB4	NADH dehydrogenase [ubiquinone] 1 beta subcomplex subunit 4	NDUB4_HUMAN	2	109.684	2.09684	Nisin_5.6	Control	mitochondrion,mitochondrial inner membrane,mitochondrial respiratory chain complex I,integral component of membrane,nuclear membrane,extracellular exosome	NADH dehydrogenase (ubiquinone) activity	mitochondrial electron transport, NADH to ubiquinone,response to oxidative stress,mitochondrial respiratory chain complex I assembly
Nisin_5.6 / Control	Q9UI09	Q9UI09	1.07836	1.07836	0.054372	0.0369276	10	Q9UI09	NDUFA12	NADH dehydrogenase [ubiquinone] 1 alpha subcomplex subunit 12	NDUAC_HUMAN	4	111.164	2.11164	Nisin_5.6	Control	mitochondrion,mitochondrial inner membrane,mitochondrial respiratory chain complex I,cytosol,NADH dehydrogenase complex	NADH dehydrogenase (ubiquinone) activity,electron carrier activity	mitochondrial electron transport, NADH to ubiquinone,response to oxidative stress,respiratory gaseous exchange,mitochondrial respiratory chain complex I assembly,mitochondrial ATP synthesis coupled electron transport
Nisin_5.6 / Control	P16403	P16403	1.07956	1.07956	1.91738e-05	0.000266852	10	P16403	H1-2	Histone H1.2	H12_HUMAN	6	111.34	2.1134	Nisin_5.6	Control	nucleosome,nucleus,nuclear euchromatin,transcriptionally active chromatin	RNA binding,protein binding,chromatin DNA binding	negative regulation of transcription from RNA polymerase II promoter,nucleosome assembly,nucleosome positioning,histone H3-K4 trimethylation,histone H3-K27 trimethylation
Nisin_5.6 / Control	P54709	P54709	1.08081	1.08081	6.03697e-05	0.000548583	10	P54709	ATP1B3	Sodium/potassium-transporting ATPase subunit beta-3	AT1B3_HUMAN	10	111.522	2.11522	Nisin_5.6	Control	plasma membrane,sodium:potassium-exchanging ATPase complex,caveola,melanosome,extracellular exosome	ATPase activator activity,sodium:potassium-exchanging ATPase activity,ATPase binding	cellular sodium ion homeostasis,potassium ion import,establishment or maintenance of transmembrane electrochemical gradient,cellular potassium ion homeostasis,positive regulation of ATPase activity,ion transmembrane transport,sodium ion export from cell,protein stabilization,leukocyte migration,protein localization to plasma membrane,membrane repolarization,positive regulation of potassium ion tr…
Nisin_5.6 / Control	O14949	O14949	1.08157	1.08157	0.000931021	0.00279236	10	O14949	UQCRQ	Cytochrome b-c1 complex subunit 8	QCR8_HUMAN	3	111.634	2.11634	Nisin_5.6	Control	mitochondrion,mitochondrial inner membrane,mitochondrial respiratory chain complex III	ubiquinol-cytochrome-c reductase activity	mitochondrial electron transport, ubiquinol to cytochrome c,subthalamus development,pons development,cerebellar Purkinje cell layer development,hippocampus development,thalamus development,hypothalamus development,pyramidal neuron development,midbrain development
Nisin_5.6 / Control	Q14739	Q14739	1.08824	1.08824	3.10177e-05	0.00036373	10	Q14739	LBR	Delta(14)-sterol reductase LBR	LBR_HUMAN	8	112.615	2.12615	Nisin_5.6	Control	nuclear envelope,integral component of nuclear inner membrane,membrane,integral component of membrane,nuclear membrane,integral component of endoplasmic reticulum membrane,nuclear inner membrane	DNA binding,RNA binding,protein binding,lamin binding,oxidoreductase activity, acting on the CH-CH group of donors,delta14-sterol reductase activity,chromo shadow domain binding	cholesterol biosynthetic process,sterol biosynthetic process,oxidation-reduction process
Nisin_5.6 / Control	P61619	P61619	1.09066	1.09066	5.20662e-05	0.00050713	10	P61619	SEC61A1	Protein transport protein Sec61 subunit alpha isoform 1	S61A1_HUMAN	6	112.971	2.12971	Nisin_5.6	Control	endoplasmic reticulum membrane,rough endoplasmic reticulum,cytosol,membrane,integral component of endoplasmic reticulum membrane	protein binding,ribosome binding	cotranslational protein targeting to membrane,SRP-dependent cotranslational protein targeting to membrane,posttranslational protein targeting to membrane,endoplasmic reticulum organization,response to interferon-gamma,IRE1-mediated unfolded protein response,pronephric nephron development,protein targeting to ER
Nisin_5.6 / Control	P48723	P48723	1.094	1.094	0.0131896	0.0145223	10	P48723	HSPA13	Heat shock 70 kDa protein 13	HSP13_HUMAN	3	113.465	2.13465	Nisin_5.6	Control	endoplasmic reticulum,intracellular membrane-bounded organelle,extracellular exosome,nucleus,cytosol,plasma membrane,cytoplasm	protein binding,ATP binding,protein binding involved in protein folding,heat shock protein binding,unfolded protein binding,misfolded protein binding,ATPase activity, coupled,ATPase activity	response to unfolded protein,vesicle-mediated transport,chaperone mediated protein folding requiring cofactor,protein refolding,cellular response to heat,cellular response to unfolded protein
Nisin_5.6 / Control	P35232	P35232	1.10025	1.10025	0.000220946	0.00118937	10	P35232	PHB1	Prohibitin 1	PHB1_HUMAN	17	114.392	2.14392	Nisin_5.6	Control	nucleus,nucleoplasm,cytoplasm,mitochondrion,mitochondrial inner membrane,early endosome,plasma membrane,integral component of plasma membrane,cell surface,membrane,myelin sheath,extracellular exosome	RNA polymerase II transcription factor activity, sequence-specific DNA binding,complement component C3a binding,complement component C3b binding,protein binding,protein C-terminus binding,enzyme binding,proteinase activated receptor binding,histone deacetylase binding,transcription regulatory region DNA binding	negative regulation of transcription from RNA polymerase II promoter,osteoblast differentiation,regulation of transcription, DNA-templated,mitochondrial calcium ion transport,mitochondrion organization,signal transduction,negative regulation of cell proliferation,positive regulation of gene expression,positive regulation of cell death,negative regulation of transcription by competitive promoter b…
Nisin_5.6 / Control	O60831	O60831	1.10235	1.10235	0.0373694	0.0286413	10	O60831	PRAF2	PRA1 family protein 2	PRAF2_HUMAN	1	114.705	2.14705	Nisin_5.6	Control	endosome membrane,integral component of membrane	protein binding	protein transport,L-glutamate transport
Nisin_5.6 / Control	P09525	P09525	1.10312	1.10312	0.0100008	0.0121402	10	P09525	ANXA4	Annexin A4	ANXA4_HUMAN	8	114.819	2.14819	Nisin_5.6	Control	nucleus,cytoplasm,plasma membrane,cell surface,vesicle membrane,nuclear membrane,perinuclear region of cytoplasm,extracellular exosome	phospholipase inhibitor activity,calcium ion binding,protein binding,calcium-dependent phospholipid binding,identical protein binding,calcium-dependent protein binding,NF-kappaB binding	regulation of transcription from RNA polymerase II promoter,signal transduction,Notch signaling pathway,epithelial cell differentiation,negative regulation of NF-kappaB transcription factor activity,negative regulation of apoptotic process,negative regulation of catalytic activity,negative regulation of interleukin-8 secretion
Nisin_5.6 / Control	P17568	P17568	1.11667	1.11667	0.0743681	0.045601	8	P17568	NDUFB7	NADH dehydrogenase [ubiquinone] 1 beta subcomplex subunit 7	NDUB7_HUMAN	3	116.846	2.16846	Nisin_5.6	Control	mitochondrion,mitochondrial inner membrane,mitochondrial respiratory chain complex I,mitochondrial intermembrane space	NADH dehydrogenase (ubiquinone) activity	mitochondrial electron transport, NADH to ubiquinone,mitochondrial respiratory chain complex I assembly
Nisin_5.6 / Control	Q7Z460	Q7Z460	1.11715	1.11715	0.020084	0.0190646	10	Q7Z460	CLASP1	CLIP-associating protein 1	CLAP1_HUMAN	11	116.918	2.16918	Nisin_5.6	Control	kinetochore,condensed chromosome kinetochore,Golgi apparatus,centrosome,kinetochore microtubule,cytosol,spindle microtubule,cytoplasmic microtubule,cell cortex,membrane,cortical microtubule cytoskeleton,centrosomal corona,microtubule plus-end,basal cortex,extracellular exosome,focal adhesion	dystroglycan binding,protein binding,microtubule binding,kinetochore binding,microtubule plus-end binding	G2/M transition of mitotic cell cycle,microtubule cytoskeleton organization,microtubule bundle formation,vesicle targeting,microtubule nucleation,negative regulation of microtubule depolymerization,Golgi organization,mitotic spindle organization,sister chromatid cohesion,establishment or maintenance of cell polarity,regulation of G2/M transition of mitotic cell cycle,exit from mitosis,regulation …
[truncated: 667 more rows]

## Sheet: Table S2
Table S2 IPA generated report comparing Nisin_5600 μm vs Control
Â© 2000-2025 QIAGEN. All rights reserved.
IPA_Nisin_5.6 vs Control
Analysis Details for My Projects->CVRN_MF_USYD->AK_Paper1_2 - 2025-03-10 12:29 pm->Nisin_5.6 vs Control
Workspace	My Projects
Project	CVRN_MF_USYD
Analysis	Nisin_5.6 vs Control
[truncated: 5,657 more rows]
[truncated: 9 more columns]

## Sheet: Table S3
Table S3 IPA generated report comparing Urolitin B 150 μm vs Control
[truncated: 6,194 more rows]
[truncated: 9 more columns]

[truncated: 2 more sheets: Table S4, Table S5]
